# Supplementary material for: (E)-N-[2-(9-Fluorenyl­idene)-3a,5,7-tri­methyl-3,3a-dihydro-2H-indol-3-yl­idene]-2,4,6-trimethyl­aniline
Source: Acta Crystallogr Sect E Struct Rep Online. 2008 Jan 23;64(Pt 2):o493. doi: 10.1107/S1600536808001657 (PMC2960190; doi:10.1107/S1600536808001657)
Supplement: Supplementary file 1 [file e-64-0o493-sup1.cif]

##############################################################################
###                                                                        ###
###        Electronic paper (Acta Crystallographica Section E)             ###
###                                                                        ###
##############################################################################
#                                                                            #
# This CIF contains the data in a paper accepted for publication in Acta     #
# Crystallographica Section E. It conforms to the requirements of Notes      #
# for Authors for Section E, and has been peer reviewed under the auspices   #
# of the IUCr Commission on Journals.                                        #
#                                                                            #
# Full details of the Crystallographic Information File format               #
# are given in the paper "The Crystallographic Information File (CIF):       #
# a New Standard Archive File for Crystallography" by S. R. Hall, F. H.      #
# Allen and I. D. Brown [Acta Cryst. (1991), A47, 655-685].                  #
#                                                                            #
# The current version of the core CIF dictionary is obtainable from          #
# ftp://ftp.iucr.org/pub/cif_core.dic. The current version number is 2.1.    #
#                                                                            #
# Software is freely available for graphical display of the structure(s) in  #
# this CIF.  For information consult the CIF home page http://www.iucr.org/  #
# cif/home.html                                                              #
#                                                                            #
##############################################################################
                                             
data_global
_audit_creation_method     SHELXL-97
_journal_date_recd_electronic     2008-01-04
_journal_date_accepted     2008-01-16
_journal_name_full     'Acta Crystallographica, Section E'
_journal_year     2008
_journal_volume     64
_journal_issue      2
_journal_page_first     o493
_journal_page_last     o493
_journal_paper_category     QO
_journal_coeditor_code     OM2207
_publ_contact_author_name     'Prof. Dr. Norihiro Tokitoh'
_publ_contact_author_address
;
  Institute for Chemical Research
  Kyoto University
  Gokasho, Uji, Kyoto
  611-0011
  Japan
;
_publ_contact_author_email     tokitoh@boc.kuicr.kyoto-u.ac.jp
_publ_contact_author_fax     '81 774 38 3209'
_publ_contact_author_phone     '81 774 38 3200'
_publ_section_title
;\
(<i>E</i>)-<i>N</i>-[2-(9-Fluorenylidene)-3a,5,7-trimethyl-3,3a-dihydro-\
2<i>H</i>-indol-3-ylidene]-2,4,6-trimethylaniline
;
loop_
    _publ_author_name
    _publ_author_footnote
    _publ_author_address
    'Yoshiyuki Mizuhata' .
; Institute for Chemical Research
  Kyoto University
  Gokasho, Uji, Kyoto 611-0011
  Japan
;
    'Norihiro Tokitoh' .
; Institute for Chemical Research
  Kyoto University
  Gokasho, Uji, Kyoto 611-0011
  Japan
;
data_I
_audit_creation_method     SHELXL-97
_chemical_name_systematic
;
(<i>E</i>)-<i>N</i>-[2-(9-Fluorenylidene)-3a,5,7-trimethyl-3,3a-dihydro-
2<i>H</i>-indol-3-ylidene]-2,4,6-trimethylaniline
;
_chemical_name_common     fl_ind_aniline
_chemical_formula_moiety     'C33 H30 N2'
_chemical_formula_sum     'C33 H30 N2'
_chemical_formula_iupac     'C33 H30 N2'
_chemical_formula_weight     454.59
_chemical_melting_point     411
_symmetry_cell_setting     monoclinic
_symmetry_space_group_name_H-M     'P 21/n'
_symmetry_space_group_name_Hall     '-P 2yn'
loop_
    _symmetry_equiv_pos_as_xyz
    'x, y, z'
    '-x+1/2, y+1/2, -z+1/2'
    '-x, -y, -z'
    'x-1/2, -y-1/2, z-1/2'
_cell_length_a     10.2810(2)
_cell_length_b     11.2727(3)
_cell_length_c     21.6598(5)
_cell_angle_alpha     90.00
_cell_angle_beta     102.5953(16)
_cell_angle_gamma     90.00
_cell_volume     2449.84(10)
_cell_formula_units_Z     4
_cell_measurement_reflns_used     ?
_cell_measurement_theta_min     3.41
_cell_measurement_theta_max     25.00
_cell_measurement_temperature     103(2)
_exptl_crystal_description     prism
_exptl_crystal_colour     red
_exptl_crystal_size_max     0.20
_exptl_crystal_size_mid     0.20
_exptl_crystal_size_min     0.05
_exptl_crystal_density_diffrn     1.233
_exptl_crystal_density_meas     ?
_exptl_crystal_density_method     'not measured'
_exptl_crystal_F_000     968
_exptl_absorpt_coefficient_mu     0.071
_exptl_absorpt_correction_type     multi-scan
_exptl_absorpt_process_details
;
(REQAB; Jacobson, 1998)
;
_exptl_absorpt_correction_T_min     0.9859
_exptl_absorpt_correction_T_max     0.9964
_exptl_special_details
;
 ?
;
_diffrn_ambient_temperature     103(2)
_diffrn_radiation_type     MoK\a
_diffrn_radiation_wavelength     0.71069
_diffrn_radiation_source     'fine-focus sealed tube'
_diffrn_measurement_device_type     'Rigaku Mercury CCD'
_diffrn_measurement_method     \w
_diffrn_detector_area_resol_mean     ?
_diffrn_reflns_number     15962
_diffrn_reflns_av_R_equivalents     0.0482
_diffrn_reflns_av_sigmaI/netI     0.0542
_diffrn_reflns_theta_min     3.41
_diffrn_reflns_theta_max     25.00
_diffrn_reflns_theta_full     25.00
_diffrn_measured_fraction_theta_max     0.996
_diffrn_measured_fraction_theta_full     0.996
_diffrn_reflns_limit_h_min     -12
_diffrn_reflns_limit_h_max     12
_diffrn_reflns_limit_k_min     -13
_diffrn_reflns_limit_k_max     10
_diffrn_reflns_limit_l_min     -24
_diffrn_reflns_limit_l_max     25
_diffrn_standards_number     ?
_diffrn_standards_interval_count     ?
_diffrn_standards_interval_time     ?
_diffrn_standards_decay_%     ?
_refine_special_details
;
 Refinement of F^2^ against ALL reflections.  The weighted R-factor wR and
 goodness of fit S are based on F^2^, conventional R-factors R are based
 on F, with F set to zero for negative F^2^. The threshold expression of
 F^2^ > 2sigma(F^2^) is used only for calculating R-factors(gt) etc. and is
 not relevant to the choice of reflections for refinement.  R-factors based
 on F^2^ are statistically about twice as large as those based on F, and R-
 factors based on ALL data will be even larger.
;
_reflns_number_total     4289
_reflns_number_gt     2994
_reflns_threshold_expression     I>2\s(I)
_refine_ls_structure_factor_coef     Fsqd
_refine_ls_matrix_type     full
_refine_ls_R_factor_all     0.0743
_refine_ls_R_factor_gt     0.0395
_refine_ls_wR_factor_gt     0.0810
_refine_ls_wR_factor_ref     0.0956
_refine_ls_goodness_of_fit_ref     1.019
_refine_ls_restrained_S_all     1.019
_refine_ls_number_reflns     4289
_refine_ls_number_parameters     407
_refine_ls_number_restraints     0
_refine_ls_hydrogen_treatment     refxyz
_refine_ls_weighting_scheme     calc
_refine_ls_weighting_details
         'calc w=1/[\s^2^(Fo^2^)+(0.0373P)^2^+0.5999P] where P=(Fo^2^+2Fc^2^)/3'
_atom_sites_solution_hydrogens     geom
_atom_sites_solution_primary     direct
_atom_sites_solution_secondary     difmap
_refine_ls_shift/su_max     0.000
_refine_ls_shift/su_mean     0.000
_refine_diff_density_max     0.245
_refine_diff_density_min     -0.190
_refine_ls_extinction_method     'SHELXL97 (Sheldrick, 1997)'
_refine_ls_extinction_coef     0.0043(6)
_refine_ls_extinction_expression
                                  'Fc^*^=kFc[1+0.001xFc^2^\l^3^/sin(2\q)]^-1/4^'
loop_
    _atom_type_symbol
    _atom_type_description
    _atom_type_scat_dispersion_real
    _atom_type_scat_dispersion_imag
    _atom_type_scat_source
    'C' 'C' 0.0033 0.0016
                         'International Tables Vol C Tables 4.2.6.8 and 6.1.1.4'
    'H' 'H' 0.0000 0.0000
                         'International Tables Vol C Tables 4.2.6.8 and 6.1.1.4'
    'N' 'N' 0.0061 0.0033
                         'International Tables Vol C Tables 4.2.6.8 and 6.1.1.4'
_computing_data_collection     'CrystalClear (Rigaku, 2004)'
_computing_cell_refinement     'CrystalClear (Rigaku, 2004)'
_computing_data_reduction     'CrystalClear (Rigaku, 2004)'
_computing_structure_solution     'SHELXS97 (Sheldrick, 2008)'
_computing_structure_refinement     'SHELXL97 (Sheldrick, 2008)'
_computing_molecular_graphics     'ORTEPIII (Burnett & Johnson, 1996)'
_computing_publication_material     'yadokari-XG (Wakita, 2005)'
loop_
    _atom_site_type_symbol
    _atom_site_label
    _atom_site_fract_x
    _atom_site_fract_y
    _atom_site_fract_z
    _atom_site_U_iso_or_equiv
    _atom_site_adp_type
    _atom_site_calc_flag
    _atom_site_refinement_flags
    _atom_site_occupancy
    _atom_site_disorder_assembly
    _atom_site_disorder_group
    N N1 -0.03226(14) 0.03480(13) 0.22158(7) 0.0217(4) Uani d . 1 . .
    C C1 -0.06655(17) -0.00324(16) 0.27895(8) 0.0202(4) Uani d . 1 . .
    C C2 -0.13560(17) -0.10987(16) 0.28032(8) 0.0206(4) Uani d . 1 . .
    C C3 -0.17530(18) -0.14060(17) 0.33593(9) 0.0236(4) Uani d . 1 . .
    H H1 -0.2217(19) -0.2182(17) 0.3372(8) 0.028 Uiso d . 1 . .
    C C4 -0.15066(18) -0.06749(17) 0.38866(9) 0.0244(4) Uani d . 1 . .
    C C5 -0.08538(18) 0.03968(17) 0.38498(9) 0.0241(4) Uani d . 1 . .
    H H2 -0.0656(18) 0.0949(17) 0.4239(9) 0.029 Uiso d . 1 . .
    C C6 -0.04435(17) 0.07451(16) 0.33063(8) 0.0215(4) Uani d . 1 . .
    C C7 -0.1717(2) -0.18698(18) 0.22225(9) 0.0264(4) Uani d . 1 . .
    H H3 -0.217(2) -0.1430(18) 0.1834(10) 0.040 Uiso d . 1 . .
    H H4 -0.235(2) -0.2524(19) 0.2296(9) 0.040 Uiso d . 1 . .
    H H5 -0.093(2) -0.2258(18) 0.2107(9) 0.040 Uiso d . 1 . .
    C C8 -0.1956(2) -0.1004(2) 0.44821(10) 0.0340(5) Uani d . 1 . .
    H H6 -0.263(2) -0.168(2) 0.4403(10) 0.051 Uiso d . 1 . .
    H H7 -0.236(2) -0.037(2) 0.4631(10) 0.051 Uiso d . 1 . .
    H H8 -0.122(2) -0.128(2) 0.4809(10) 0.051 Uiso d . 1 . .
    C C9 0.0248(2) 0.19139(18) 0.32799(10) 0.0284(5) Uani d . 1 . .
    H H9 0.123(2) 0.1829(18) 0.3322(9) 0.043 Uiso d . 1 . .
    H H10 0.012(2) 0.2472(19) 0.3629(10) 0.043 Uiso d . 1 . .
    H H11 -0.009(2) 0.2346(19) 0.2868(10) 0.043 Uiso d . 1 . .
    N N2 0.26870(14) 0.06119(13) 0.16733(7) 0.0210(3) Uani d . 1 . .
    C C10 0.12774(17) 0.06370(15) 0.15398(8) 0.0202(4) Uani d . 1 . .
    C C11 0.08304(17) 0.01780(15) 0.21100(8) 0.0195(4) Uani d . 1 . .
    C C12 0.24414(18) -0.03646(16) 0.32202(8) 0.0219(4) Uani d . 1 . .
    H H12 0.1716(18) -0.0559(16) 0.3459(8) 0.026 Uiso d . 1 . .
    C C13 0.37190(18) -0.02512(16) 0.35192(8) 0.0228(4) Uani d . 1 . .
    C C14 0.47680(18) -0.00966(16) 0.31602(9) 0.0246(4) Uani d . 1 . .
    H H13 0.572(2) -0.0065(16) 0.3402(9) 0.030 Uiso d . 1 . .
    C C15 0.45125(17) 0.00537(15) 0.25265(9) 0.0218(4) Uani d . 1 . .
    C C16 0.20669(17) -0.04503(16) 0.25098(8) 0.0200(4) Uani d . 1 . .
    C C17 0.31158(17) 0.00802(15) 0.22083(8) 0.0202(4) Uani d . 1 . .
    C C18 0.4151(2) -0.03166(19) 0.42276(9) 0.0298(5) Uani d . 1 . .
    H H14 0.335(2) -0.0437(19) 0.4425(10) 0.045 Uiso d . 1 . .
    H H15 0.464(2) 0.0443(19) 0.4412(10) 0.045 Uiso d . 1 . .
    H H16 0.479(2) -0.102(2) 0.4354(9) 0.045 Uiso d . 1 . .
    C C19 0.55426(19) 0.0312(2) 0.21488(10) 0.0278(5) Uani d . 1 . .
    H H17 0.647(2) 0.0295(18) 0.2433(10) 0.042 Uiso d . 1 . .
    H H18 0.537(2) 0.110(2) 0.1915(9) 0.042 Uiso d . 1 . .
    H H19 0.549(2) -0.0275(19) 0.1806(10) 0.042 Uiso d . 1 . .
    C C20 0.1947(2) -0.17994(16) 0.23507(9) 0.0235(4) Uani d . 1 . .
    H H20 0.1700(19) -0.1935(17) 0.1864(10) 0.035 Uiso d . 1 . .
    H H21 0.127(2) -0.2187(17) 0.2562(9) 0.035 Uiso d . 1 . .
    H H22 0.284(2) -0.2210(18) 0.2533(9) 0.035 Uiso d . 1 . .
    C C21 0.25981(19) 0.18750(17) 0.05033(9) 0.0261(5) Uani d . 1 . .
    H H23 0.3320(19) 0.1725(17) 0.0886(9) 0.031 Uiso d . 1 . .
    C C22 0.2922(2) 0.24009(18) -0.00252(9) 0.0287(5) Uani d . 1 . .
    H H24 0.387(2) 0.2675(17) -0.0003(9) 0.034 Uiso d . 1 . .
    C C23 0.1956(2) 0.26124(17) -0.05731(9) 0.0273(5) Uani d . 1 . .
    H H25 0.2183(19) 0.2987(17) -0.0947(9) 0.033 Uiso d . 1 . .
    C C24 0.0637(2) 0.23048(16) -0.05992(9) 0.0256(4) Uani d . 1 . .
    H H26 -0.005(2) 0.2484(16) -0.0991(9) 0.031 Uiso d . 1 . .
    C C25 -0.22427(19) 0.14758(17) -0.03726(9) 0.0256(4) Uani d . 1 . .
    H H27 -0.2330(18) 0.1752(17) -0.0804(9) 0.031 Uiso d . 1 . .
    C C26 -0.3349(2) 0.11042(17) -0.01557(9) 0.0281(5) Uani d . 1 . .
    H H28 -0.425(2) 0.1090(17) -0.0438(9) 0.034 Uiso d . 1 . .
    C C27 -0.3212(2) 0.07354(17) 0.04646(9) 0.0280(5) Uani d . 1 . .
    H H29 -0.398(2) 0.0512(17) 0.0631(9) 0.034 Uiso d . 1 . .
    C C28 -0.19683(18) 0.07043(16) 0.08820(9) 0.0250(4) Uani d . 1 . .
    H H30 -0.1866(18) 0.0447(16) 0.1337(9) 0.030 Uiso d . 1 . .
    C C29 0.06016(17) 0.10611(16) 0.09684(8) 0.0201(4) Uani d . 1 . .
    C C30 0.12739(18) 0.15654(15) 0.04819(8) 0.0205(4) Uani d . 1 . .
    C C31 0.03035(18) 0.17914(15) -0.00726(8) 0.0209(4) Uani d . 1 . .
    C C32 -0.10020(18) 0.14522(15) 0.00361(8) 0.0214(4) Uani d . 1 . .
    C C33 -0.08408(18) 0.10508(15) 0.06673(8) 0.0205(4) Uani d . 1 . .
loop_
    _atom_site_aniso_label
    _atom_site_aniso_U_11
    _atom_site_aniso_U_22
    _atom_site_aniso_U_33
    _atom_site_aniso_U_12
    _atom_site_aniso_U_13
    _atom_site_aniso_U_23
    N1 0.0207(8) 0.0246(9) 0.0202(8) 0.0006(7) 0.0055(7) 0.0002(7)
    C1 0.0153(9) 0.0266(10) 0.0188(10) 0.0045(8) 0.0039(8) 0.0037(8)
    C2 0.0159(9) 0.0228(10) 0.0225(10) 0.0027(8) 0.0027(8) 0.0005(8)
    C3 0.0194(10) 0.0238(10) 0.0282(11) 0.0026(8) 0.0066(8) 0.0034(9)
    C4 0.0187(10) 0.0302(11) 0.0259(10) 0.0051(8) 0.0084(8) 0.0035(9)
    C5 0.0191(10) 0.0311(11) 0.0222(10) 0.0041(8) 0.0048(8) -0.0026(9)
    C6 0.0144(9) 0.0250(10) 0.0249(10) 0.0027(7) 0.0040(8) -0.0009(8)
    C7 0.0235(11) 0.0276(11) 0.0269(11) -0.0028(9) 0.0030(9) -0.0026(9)
    C8 0.0338(13) 0.0398(13) 0.0313(12) 0.0034(10) 0.0136(10) 0.0056(10)
    C9 0.0270(11) 0.0265(11) 0.0329(12) -0.0024(9) 0.0090(10) -0.0051(9)
    N2 0.0184(8) 0.0226(8) 0.0222(8) 0.0006(7) 0.0046(7) 0.0005(7)
    C10 0.0198(9) 0.0196(9) 0.0221(10) 0.0010(8) 0.0065(8) -0.0003(8)
    C11 0.0197(10) 0.0197(9) 0.0188(9) -0.0005(7) 0.0035(8) -0.0025(8)
    C12 0.0231(10) 0.0227(10) 0.0203(10) 0.0029(8) 0.0054(8) 0.0010(8)
    C13 0.0239(10) 0.0219(10) 0.0213(10) 0.0021(8) 0.0018(8) 0.0010(8)
    C14 0.0197(10) 0.0243(10) 0.0275(11) -0.0006(8) 0.0003(9) 0.0008(8)
    C15 0.0190(9) 0.0192(10) 0.0268(10) -0.0002(8) 0.0040(8) 0.0004(8)
    C16 0.0175(9) 0.0230(10) 0.0192(9) 0.0004(7) 0.0035(8) -0.0003(8)
    C17 0.0221(10) 0.0194(10) 0.0194(10) 0.0012(8) 0.0054(8) -0.0018(8)
    C18 0.0319(12) 0.0327(12) 0.0228(11) -0.0038(10) 0.0015(9) 0.0022(9)
    C19 0.0201(11) 0.0323(12) 0.0312(11) -0.0001(9) 0.0060(9) 0.0026(10)
    C20 0.0224(10) 0.0206(10) 0.0271(11) 0.0018(8) 0.0041(9) 0.0022(8)
    C21 0.0252(11) 0.0282(11) 0.0249(11) 0.0024(8) 0.0059(9) 0.0046(9)
    C22 0.0279(11) 0.0289(11) 0.0312(11) 0.0008(9) 0.0107(9) 0.0048(9)
    C23 0.0360(12) 0.0247(11) 0.0233(11) -0.0021(9) 0.0114(9) 0.0022(8)
    C24 0.0327(11) 0.0220(10) 0.0215(10) 0.0007(9) 0.0046(9) -0.0004(8)
    C25 0.0307(11) 0.0239(10) 0.0199(10) 0.0013(9) 0.0006(9) 0.0008(8)
    C26 0.0238(11) 0.0269(11) 0.0294(11) -0.0023(9) -0.0031(9) 0.0020(9)
    C27 0.0231(11) 0.0282(11) 0.0319(12) -0.0042(9) 0.0042(9) 0.0049(9)
    C28 0.0249(11) 0.0248(10) 0.0245(10) -0.0002(8) 0.0039(9) 0.0027(8)
    C29 0.0216(10) 0.0184(9) 0.0206(10) 0.0007(8) 0.0055(8) -0.0017(8)
    C30 0.0242(10) 0.0175(9) 0.0211(10) 0.0019(8) 0.0076(8) -0.0008(8)
    C31 0.0271(10) 0.0167(10) 0.0191(10) 0.0021(8) 0.0053(8) -0.0016(7)
    C32 0.0253(10) 0.0175(9) 0.0211(10) 0.0025(8) 0.0041(8) -0.0027(8)
    C33 0.0220(10) 0.0179(9) 0.0205(9) 0.0028(8) 0.0022(8) 0.0002(8)
_geom_special_details
;
 All esds (except the esd in the dihedral angle between two l.s. planes)
 are estimated using the full covariance matrix.  The cell esds are taken
 into account individually in the estimation of esds in distances, angles
 and torsion angles; correlations between esds in cell parameters are only
 used when they are defined by crystal symmetry.  An approximate (isotropic)
 treatment of cell esds is used for estimating esds involving l.s. planes.
;
loop_
    _geom_bond_atom_site_label_1
    _geom_bond_atom_site_label_2
    _geom_bond_site_symmetry_2
    _geom_bond_distance
    _geom_bond_publ_flag
    N1 C11 . 1.270(2) ?
    N1 C1 . 1.429(2) ?
    C1 C2 . 1.399(2) ?
    C1 C6 . 1.401(2) ?
    C2 C3 . 1.397(2) ?
    C2 C7 . 1.507(3) ?
    C3 C4 . 1.386(3) ?
    C3 H1 . 1.000(19) ?
    C4 C5 . 1.393(3) ?
    C4 C8 . 1.508(3) ?
    C5 C6 . 1.391(3) ?
    C5 H2 . 1.033(19) ?
    C6 C9 . 1.504(3) ?
    C7 H3 . 1.00(2) ?
    C7 H4 . 1.02(2) ?
    C7 H5 . 1.00(2) ?
    C8 H6 . 1.02(2) ?
    C8 H7 . 0.93(2) ?
    C8 H8 . 0.97(2) ?
    C9 H9 . 1.00(2) ?
    C9 H10 . 1.02(2) ?
    C9 H11 . 1.01(2) ?
    N2 C17 . 1.294(2) ?
    N2 C10 . 1.415(2) ?
    C10 C29 . 1.367(2) ?
    C10 C11 . 1.501(2) ?
    C11 C16 . 1.545(2) ?
    C12 C13 . 1.338(3) ?
    C12 C16 . 1.506(2) ?
    C12 H12 . 1.020(18) ?
    C13 C14 . 1.471(3) ?
    C13 C18 . 1.503(3) ?
    C14 C15 . 1.351(2) ?
    C14 H13 . 1.01(2) ?
    C15 C17 . 1.451(2) ?
    C15 C19 . 1.501(3) ?
    C16 C17 . 1.501(2) ?
    C16 C20 . 1.558(3) ?
    C18 H14 . 1.02(2) ?
    C18 H15 . 1.03(2) ?
    C18 H16 . 1.02(2) ?
    C19 H17 . 1.02(2) ?
    C19 H18 . 1.02(2) ?
    C19 H19 . 0.99(2) ?
    C20 H20 . 1.04(2) ?
    C20 H21 . 1.01(2) ?
    C20 H22 . 1.03(2) ?
    C21 C22 . 1.392(3) ?
    C21 C30 . 1.396(2) ?
    C21 H23 . 1.00(2) ?
    C22 C23 . 1.392(3) ?
    C22 H24 . 1.01(2) ?
    C23 C24 . 1.389(3) ?
    C23 H25 . 0.986(19) ?
    C24 C31 . 1.387(3) ?
    C24 H26 . 1.00(2) ?
    C25 C32 . 1.385(3) ?
    C25 C26 . 1.387(3) ?
    C25 H27 . 0.970(19) ?
    C26 C27 . 1.384(3) ?
    C26 H28 . 0.99(2) ?
    C27 C28 . 1.396(3) ?
    C27 H29 . 0.969(19) ?
    C28 C33 . 1.396(2) ?
    C28 H30 . 1.010(18) ?
    C29 C33 . 1.484(2) ?
    C29 C30 . 1.493(2) ?
    C30 C31 . 1.407(2) ?
    C31 C32 . 1.463(2) ?
    C32 C33 . 1.415(2) ?
loop_
    _geom_angle_atom_site_label_1
    _geom_angle_atom_site_label_2
    _geom_angle_atom_site_label_3
    _geom_angle_site_symmetry_1
    _geom_angle_site_symmetry_3
    _geom_angle
    _geom_angle_publ_flag
    C11 N1 C1 . . 121.90(15) ?
    C2 C1 C6 . . 121.03(16) ?
    C2 C1 N1 . . 119.90(16) ?
    C6 C1 N1 . . 118.61(16) ?
    C3 C2 C1 . . 118.44(17) ?
    C3 C2 C7 . . 120.75(17) ?
    C1 C2 C7 . . 120.76(16) ?
    C4 C3 C2 . . 121.85(18) ?
    C4 C3 H1 . . 120.0(10) ?
    C2 C3 H1 . . 118.1(10) ?
    C3 C4 C5 . . 118.19(17) ?
    C3 C4 C8 . . 121.55(19) ?
    C5 C4 C8 . . 120.25(18) ?
    C6 C5 C4 . . 122.15(17) ?
    C6 C5 H2 . . 118.7(10) ?
    C4 C5 H2 . . 119.2(10) ?
    C5 C6 C1 . . 118.23(17) ?
    C5 C6 C9 . . 120.84(17) ?
    C1 C6 C9 . . 120.92(16) ?
    C2 C7 H3 . . 113.6(12) ?
    C2 C7 H4 . . 109.7(11) ?
    H3 C7 H4 . . 107.3(16) ?
    C2 C7 H5 . . 113.4(12) ?
    H3 C7 H5 . . 105.1(16) ?
    H4 C7 H5 . . 107.4(16) ?
    C4 C8 H6 . . 111.4(12) ?
    C4 C8 H7 . . 110.8(14) ?
    H6 C8 H7 . . 106.9(18) ?
    C4 C8 H8 . . 111.7(13) ?
    H6 C8 H8 . . 106.2(18) ?
    H7 C8 H8 . . 109.6(19) ?
    C6 C9 H9 . . 112.9(12) ?
    C6 C9 H10 . . 112.0(11) ?
    H9 C9 H10 . . 106.7(17) ?
    C6 C9 H11 . . 112.4(12) ?
    H9 C9 H11 . . 105.9(16) ?
    H10 C9 H11 . . 106.4(17) ?
    C17 N2 C10 . . 109.04(14) ?
    C29 C10 N2 . . 119.21(15) ?
    C29 C10 C11 . . 132.80(16) ?
    N2 C10 C11 . . 107.98(14) ?
    N1 C11 C10 . . 124.19(16) ?
    N1 C11 C16 . . 130.86(15) ?
    C10 C11 C16 . . 104.90(14) ?
    C13 C12 C16 . . 120.40(16) ?
    C13 C12 H12 . . 121.6(10) ?
    C16 C12 H12 . . 116.9(10) ?
    C12 C13 C14 . . 120.73(17) ?
    C12 C13 C18 . . 122.00(17) ?
    C14 C13 C18 . . 117.24(17) ?
    C15 C14 C13 . . 123.33(17) ?
    C15 C14 H13 . . 118.5(10) ?
    C13 C14 H13 . . 118.1(10) ?
    C14 C15 C17 . . 115.99(16) ?
    C14 C15 C19 . . 125.04(17) ?
    C17 C15 C19 . . 118.67(16) ?
    C17 C16 C12 . . 111.78(15) ?
    C17 C16 C11 . . 98.91(13) ?
    C12 C16 C11 . . 122.63(14) ?
    C17 C16 C20 . . 108.81(14) ?
    C12 C16 C20 . . 106.20(14) ?
    C11 C16 C20 . . 107.90(14) ?
    N2 C17 C15 . . 122.92(16) ?
    N2 C17 C16 . . 115.94(15) ?
    C15 C17 C16 . . 121.02(15) ?
    C13 C18 H14 . . 110.5(12) ?
    C13 C18 H15 . . 111.5(11) ?
    H14 C18 H15 . . 108.6(16) ?
    C13 C18 H16 . . 109.9(11) ?
    H14 C18 H16 . . 108.2(17) ?
    H15 C18 H16 . . 108.1(17) ?
    C15 C19 H17 . . 110.4(11) ?
    C15 C19 H18 . . 111.8(11) ?
    H17 C19 H18 . . 111.0(16) ?
    C15 C19 H19 . . 110.7(12) ?
    H17 C19 H19 . . 109.3(17) ?
    H18 C19 H19 . . 103.5(16) ?
    C16 C20 H20 . . 111.0(11) ?
    C16 C20 H21 . . 110.5(11) ?
    H20 C20 H21 . . 110.9(16) ?
    C16 C20 H22 . . 109.5(11) ?
    H20 C20 H22 . . 108.9(15) ?
    H21 C20 H22 . . 106.0(15) ?
    C22 C21 C30 . . 119.02(18) ?
    C22 C21 H23 . . 119.2(11) ?
    C30 C21 H23 . . 121.8(11) ?
    C23 C22 C21 . . 121.32(19) ?
    C23 C22 H24 . . 119.2(11) ?
    C21 C22 H24 . . 119.3(11) ?
    C24 C23 C22 . . 120.05(18) ?
    C24 C23 H25 . . 118.5(11) ?
    C22 C23 H25 . . 121.4(11) ?
    C31 C24 C23 . . 119.00(18) ?
    C31 C24 H26 . . 122.0(11) ?
    C23 C24 H26 . . 119.0(11) ?
    C32 C25 C26 . . 119.13(18) ?
    C32 C25 H27 . . 120.0(11) ?
    C26 C25 H27 . . 120.8(11) ?
    C27 C26 C25 . . 120.13(18) ?
    C27 C26 H28 . . 118.6(11) ?
    C25 C26 H28 . . 121.2(11) ?
    C26 C27 C28 . . 121.43(19) ?
    C26 C27 H29 . . 121.3(12) ?
    C28 C27 H29 . . 117.3(12) ?
    C33 C28 C27 . . 119.15(18) ?
    C33 C28 H30 . . 119.2(11) ?
    C27 C28 H30 . . 121.7(11) ?
    C10 C29 C33 . . 131.08(16) ?
    C10 C29 C30 . . 123.37(16) ?
    C33 C29 C30 . . 105.36(14) ?
    C21 C30 C31 . . 119.19(16) ?
    C21 C30 C29 . . 132.06(16) ?
    C31 C30 C29 . . 108.67(15) ?
    C24 C31 C30 . . 121.41(17) ?
    C24 C31 C32 . . 129.88(17) ?
    C30 C31 C32 . . 108.65(15) ?
    C25 C32 C33 . . 121.41(17) ?
    C25 C32 C31 . . 129.88(17) ?
    C33 C32 C31 . . 108.71(15) ?
    C28 C33 C32 . . 118.73(16) ?
    C28 C33 C29 . . 132.74(16) ?
    C32 C33 C29 . . 108.50(15) ?
loop_
    _geom_torsion_atom_site_label_1
    _geom_torsion_atom_site_label_2
    _geom_torsion_atom_site_label_3
    _geom_torsion_atom_site_label_4
    _geom_torsion_site_symmetry_1
    _geom_torsion_site_symmetry_2
    _geom_torsion_site_symmetry_3
    _geom_torsion_site_symmetry_4
    _geom_torsion
    _geom_torsion_publ_flag
    C11 N1 C1 C2 . . . . -98.5(2) ?
    C11 N1 C1 C6 . . . . 89.2(2) ?
    C6 C1 C2 C3 . . . . -3.7(3) ?
    N1 C1 C2 C3 . . . . -175.83(15) ?
    C6 C1 C2 C7 . . . . 173.55(17) ?
    N1 C1 C2 C7 . . . . 1.4(2) ?
    C1 C2 C3 C4 . . . . 1.4(3) ?
    C7 C2 C3 C4 . . . . -175.85(17) ?
    C2 C3 C4 C5 . . . . 0.6(3) ?
    C2 C3 C4 C8 . . . . 179.11(18) ?
    C3 C4 C5 C6 . . . . -0.3(3) ?
    C8 C4 C5 C6 . . . . -178.86(18) ?
    C4 C5 C6 C1 . . . . -1.9(3) ?
    C4 C5 C6 C9 . . . . 179.43(18) ?
    C2 C1 C6 C5 . . . . 4.0(3) ?
    N1 C1 C6 C5 . . . . 176.18(15) ?
    C2 C1 C6 C9 . . . . -177.41(17) ?
    N1 C1 C6 C9 . . . . -5.2(2) ?
    C17 N2 C10 C29 . . . . -174.03(16) ?
    C17 N2 C10 C11 . . . . 7.24(19) ?
    C1 N1 C11 C10 . . . . -175.21(16) ?
    C1 N1 C11 C16 . . . . 1.9(3) ?
    C29 C10 C11 N1 . . . . -16.7(3) ?
    N2 C10 C11 N1 . . . . 161.79(16) ?
    C29 C10 C11 C16 . . . . 165.60(19) ?
    N2 C10 C11 C16 . . . . -15.91(18) ?
    C16 C12 C13 C14 . . . . 5.7(3) ?
    C16 C12 C13 C18 . . . . -172.16(16) ?
    C12 C13 C14 C15 . . . . 6.5(3) ?
    C18 C13 C14 C15 . . . . -175.49(18) ?
    C13 C14 C15 C17 . . . . 1.2(3) ?
    C13 C14 C15 C19 . . . . 174.80(18) ?
    C13 C12 C16 C17 . . . . -22.9(2) ?
    C13 C12 C16 C11 . . . . -139.88(18) ?
    C13 C12 C16 C20 . . . . 95.6(2) ?
    N1 C11 C16 C17 . . . . -160.50(19) ?
    C10 C11 C16 C17 . . . . 16.99(17) ?
    N1 C11 C16 C12 . . . . -37.4(3) ?
    C10 C11 C16 C12 . . . . 140.10(16) ?
    N1 C11 C16 C20 . . . . 86.3(2) ?
    C10 C11 C16 C20 . . . . -96.19(16) ?
    C10 N2 C17 C15 . . . . -170.90(16) ?
    C10 N2 C17 C16 . . . . 5.2(2) ?
    C14 C15 C17 N2 . . . . 154.85(17) ?
    C19 C15 C17 N2 . . . . -19.2(3) ?
    C14 C15 C17 C16 . . . . -21.1(2) ?
    C19 C15 C17 C16 . . . . 164.92(17) ?
    C12 C16 C17 N2 . . . . -145.07(16) ?
    C11 C16 C17 N2 . . . . -14.51(19) ?
    C20 C16 C17 N2 . . . . 97.96(18) ?
    C12 C16 C17 C15 . . . . 31.1(2) ?
    C11 C16 C17 C15 . . . . 161.68(15) ?
    C20 C16 C17 C15 . . . . -85.9(2) ?
    C30 C21 C22 C23 . . . . -0.6(3) ?
    C21 C22 C23 C24 . . . . 0.4(3) ?
    C22 C23 C24 C31 . . . . 0.2(3) ?
    C32 C25 C26 C27 . . . . 1.1(3) ?
    C25 C26 C27 C28 . . . . -1.3(3) ?
    C26 C27 C28 C33 . . . . -0.1(3) ?
    N2 C10 C29 C33 . . . . 170.95(17) ?
    C11 C10 C29 C33 . . . . -10.7(3) ?
    N2 C10 C29 C30 . . . . -3.3(3) ?
    C11 C10 C29 C30 . . . . 175.04(17) ?
    C22 C21 C30 C31 . . . . 0.1(3) ?
    C22 C21 C30 C29 . . . . -176.18(18) ?
    C10 C29 C30 C21 . . . . -10.0(3) ?
    C33 C29 C30 C21 . . . . 174.43(19) ?
    C10 C29 C30 C31 . . . . 173.40(17) ?
    C33 C29 C30 C31 . . . . -2.11(19) ?
    C23 C24 C31 C30 . . . . -0.7(3) ?
    C23 C24 C31 C32 . . . . 176.07(18) ?
    C21 C30 C31 C24 . . . . 0.6(3) ?
    C29 C30 C31 C24 . . . . 177.65(16) ?
    C21 C30 C31 C32 . . . . -176.83(16) ?
    C29 C30 C31 C32 . . . . 0.2(2) ?
    C26 C25 C32 C33 . . . . 0.4(3) ?
    C26 C25 C32 C31 . . . . -179.99(18) ?
    C24 C31 C32 C25 . . . . 5.1(3) ?
    C30 C31 C32 C25 . . . . -177.79(19) ?
    C24 C31 C32 C33 . . . . -175.26(18) ?
    C30 C31 C32 C33 . . . . 1.9(2) ?
    C27 C28 C33 C32 . . . . 1.6(3) ?
    C27 C28 C33 C29 . . . . -176.13(18) ?
    C25 C32 C33 C28 . . . . -1.8(3) ?
    C31 C32 C33 C28 . . . . 178.55(16) ?
    C25 C32 C33 C29 . . . . 176.49(17) ?
    C31 C32 C33 C29 . . . . -3.20(19) ?
    C10 C29 C33 C28 . . . . 6.1(3) ?
    C30 C29 C33 C28 . . . . -178.83(19) ?
    C10 C29 C33 C32 . . . . -171.78(19) ?
    C30 C29 C33 C32 . . . . 3.26(19) ?
loop_
    _geom_hbond_atom_site_label_D
    _geom_hbond_atom_site_label_H
    _geom_hbond_atom_site_label_A
    _geom_hbond_site_symmetry_A
    _geom_hbond_distance_DH
    _geom_hbond_distance_HA
    _geom_hbond_distance_DA
    _geom_hbond_angle_DHA
    _geom_hbond_publ_flag
    C18 H15 C24 4_666 1.03(2) 2.74(2) 3.708(2) 157.0(15) Y
    C19 H17 C2 1_655 1.02(2) 2.70(2) 3.568(2) 142.7(15) Y
    C23 H25 C5 4_665 0.986(19) 2.82(2) 3.591(2) 135.2(14) Y
