# Supplementary material for: (E)-N-[2-(9-Fluorenyl­idene)-3a,5,7-tri­methyl-3,3a-dihydro-2H-indol-3-yl­idene]-2,4,6-trimethyl­aniline
Source: Acta Crystallogr Sect E Struct Rep Online. 2008 Jan 23;64(Pt 2):o493. doi: 10.1107/S1600536808001657 (PMC2960190; doi:10.1107/S1600536808001657)
Supplement: Supplementary file 2 [file e-64-0o493-Isup2.hkl]

# 
# h,k,l, Fc-squared, Fo-squared, sigma(Fo-squared) and status flag 
# 
data_I
_shelx_title ' nc' 
_shelx_refln_list_code          4 
_shelx_F_calc_maximum      177.63 
_exptl_crystal_F_000       968.00 
_reflns_d_resolution_high  0.8409 
 
loop_ 
 _symmetry_equiv_pos_as_xyz 
 'x, y, z' 
 '-x+1/2, y+1/2, -z+1/2' 
 '-x, -y, -z' 
 'x-1/2, -y-1/2, z-1/2' 
 
_cell_length_a    10.2810 
_cell_length_b    11.2727 
_cell_length_c    21.6598 
_cell_angle_alpha  90.000 
_cell_angle_beta  102.595 
_cell_angle_gamma  90.000 
 
_shelx_F_squared_multiplier     1.000 
 
loop_ 
 _refln_index_h 
 _refln_index_k 
 _refln_index_l 
 _refln_F_squared_calc 
 _refln_F_squared_meas 
 _refln_F_squared_sigma 
 _refln_observed_status 
   2   0   0     1484.33     1278.49     28.30 o 
   4   0   0      241.80      187.91     10.99 o 
   6   0   0      124.73      143.70     17.06 o 
   8   0   0     1869.06     1811.21     56.46 o 
  10   0   0       52.17       45.64     24.38 o 
   2   1   0     6438.29     6113.14     79.70 o 
   3   1   0     1601.80     1530.08     23.57 o 
   4   1   0       16.85       25.52      5.51 o 
   5   1   0      228.60      266.08     12.67 o 
   6   1   0      110.96      120.92     11.34 o 
   7   1   0      307.94      293.41     17.01 o 
   8   1   0     1860.07     1897.62     45.78 o 
   9   1   0       11.70        9.93     18.89 o 
  10   1   0       75.49       70.09     15.97 o 
  11   1   0        0.00       23.71     15.81 o 
   0   2   0    31490.36    34194.63    770.50 o 
   1   2   0        4.19      -16.69      4.87 o 
   2   2   0     4118.18     4023.63     53.78 o 
   3   2   0       17.06        8.70      6.02 o 
   4   2   0      479.84      473.53     13.35 o 
   5   2   0      616.66      658.24     19.68 o 
   6   2   0      721.60      703.49     20.61 o 
   7   2   0        4.26        8.20     10.33 o 
   8   2   0      206.35      227.34     17.38 o 
   9   2   0      881.86      813.24     25.73 o 
  10   2   0      175.00      157.72     14.41 o 
  11   2   0       29.53       37.18     15.82 o 
   1   3   0    13339.67    12931.92    160.91 o 
   2   3   0     1682.45     1499.31     24.29 o 
   3   3   0      686.54      656.18     13.86 o 
   4   3   0     1210.76     1160.96     28.58 o 
   5   3   0      347.69      311.48     14.16 o 
   6   3   0     2177.55     2186.74     49.85 o 
   7   3   0       62.46       62.60     13.30 o 
   8   3   0      452.23      489.63     23.15 o 
   9   3   0       11.60        0.34     12.86 o 
  10   3   0       39.70       46.03     21.65 o 
  11   3   0        4.94       13.78     13.59 o 
   0   4   0     3938.86     3717.99     69.13 o 
   1   4   0     2566.12     2417.76     37.89 o 
   2   4   0     1943.28     1866.87     32.73 o 
   3   4   0     1299.62     1294.29     31.35 o 
   4   4   0     1610.21     1621.78     40.39 o 
   5   4   0     1202.31     1277.62     29.76 o 
   6   4   0      463.29      483.77     17.35 o 
   7   4   0      953.08      898.90     39.31 o 
   8   4   0      223.46      217.47     19.80 o 
   9   4   0       24.48       15.39     14.61 o 
  10   4   0        2.39       -0.49     15.25 o 
  11   4   0        6.21       18.24     13.00 o 
   1   5   0      380.55      334.11     12.93 o 
   2   5   0       76.21       84.66      7.31 o 
   3   5   0      291.56      312.41     14.22 o 
   4   5   0      241.83      243.61     13.32 o 
   5   5   0       38.34       44.01     17.90 o 
   6   5   0      829.99      838.04     24.75 o 
   7   5   0       33.71       53.62     12.46 o 
   8   5   0      104.27       73.02     13.86 o 
   9   5   0       16.79       17.69     13.41 o 
  10   5   0      106.13      113.53     16.18 o 
  11   5   0      176.33      160.97     18.43 o 
   0   6   0      369.32      398.71     18.21 o 
   1   6   0      361.36      331.72     10.98 o 
   2   6   0      926.95     1002.44     26.41 o 
   3   6   0       37.27       29.17      9.49 o 
   4   6   0       79.33       81.69     12.28 o 
   5   6   0        3.29        8.78     12.28 o 
   6   6   0       83.76       81.56     14.31 o 
   7   6   0      197.52      197.46     15.48 o 
   8   6   0       47.94       56.63     13.81 o 
   9   6   0       30.08       37.82     14.00 o 
  10   6   0        0.12       19.52     14.62 o 
   1   7   0      662.68      646.49     19.01 o 
   2   7   0       34.40       34.87     10.28 o 
   3   7   0      279.55      281.82     13.30 o 
   4   7   0     1143.91     1145.37     30.85 o 
   5   7   0       62.18       71.86     11.97 o 
   6   7   0      588.89      674.63     24.15 o 
   7   7   0      171.72      160.94     15.46 o 
   8   7   0       44.60       47.60     13.69 o 
   9   7   0      187.34      158.38     15.11 o 
  10   7   0       10.85       17.76     13.05 o 
   0   8   0        9.36       -0.32     14.65 o 
   1   8   0      420.21      437.73     17.88 o 
   2   8   0      656.66      644.02     21.02 o 
   3   8   0       44.62       41.75     14.42 o 
   4   8   0      269.05      259.96     17.41 o 
   5   8   0      561.15      626.17     26.09 o 
   6   8   0      129.33      122.82     19.11 o 
   7   8   0       76.02       92.31     22.01 o 
   8   8   0      234.08      251.41     19.34 o 
   9   8   0       34.24       33.06     14.35 o 
   1   9   0      258.25      274.13     17.40 o 
   2   9   0        8.39       33.94     12.18 o 
   3   9   0      324.33      359.07     17.48 o 
   4   9   0       70.68       50.22     10.90 o 
   5   9   0      868.79      837.01     35.78 o 
   6   9   0       29.62       23.21     12.57 o 
   7   9   0      156.30      161.95     15.49 o 
   8   9   0       43.85       71.43     16.10 o 
   0  10   0       14.92      -16.11     18.98 o 
   1  10   0      153.83      158.80     13.62 o 
   2  10   0      686.63      659.93     22.70 o 
   3  10   0       38.94       45.16     12.67 o 
   4  10   0        0.81       -8.66     10.41 o 
   5  10   0        9.87        3.93     13.40 o 
   6  10   0       67.52       78.66     14.98 o 
   7  10   0      170.82      208.16     18.62 o 
   1  11   0        0.16       16.79     13.59 o 
   2  11   0      114.52      109.84     13.92 o 
   3  11   0       10.41       21.33     12.29 o 
   4  11   0       39.53       42.97     22.14 o 
   5  11   0        1.70       -8.21     12.78 o 
   6  11   0      167.08      166.67     15.92 o 
   0  12   0      116.69      112.46     25.30 o 
   1  12   0        0.68       -3.19     14.35 o 
   2  12   0        0.80       -5.59     14.80 o 
   3  12   0       25.64       21.91     13.25 o 
   4  12   0        6.20        4.96     13.45 o 
   5  12   0      107.18      104.41     14.72 o 
   1  13   0       15.58       -8.69     12.87 o 
   2  13   0       84.50       78.65     14.68 o 
 -11   0   1      243.86      300.06     23.40 o 
  -9   0   1      502.16      422.80     42.30 o 
  -7   0   1     1675.86     1788.18     61.25 o 
  -5   0   1      776.84      845.73     31.39 o 
  -3   0   1      219.65      251.50     11.09 o 
   3   0   1    10381.97    10109.44    167.25 o 
   5   0   1     3614.14     3843.70    102.62 o 
   7   0   1      388.84      415.47     28.96 o 
   9   0   1       51.17       51.08     21.60 o 
  11   0   1      352.89      339.71     29.48 o 
 -11   1   1       26.97       25.50     15.83 o 
 -10   1   1        0.01       19.96     15.22 o 
  -9   1   1       16.20        8.62     13.10 o 
  -8   1   1      723.69      709.58     31.88 o 
  -7   1   1      107.79      119.88     11.43 o 
  -6   1   1      641.06      705.99     22.02 o 
  -5   1   1     3952.36     4048.11     77.28 o 
  -4   1   1       46.46       50.54      6.39 o 
  -3   1   1     6069.23     5905.59     76.39 o 
  -2   1   1    11303.92    11129.68    151.07 o 
   2   1   1     1844.53     1889.05     26.29 o 
   3   1   1     7987.10     7736.62     91.89 o 
   4   1   1      175.52      167.38     14.88 o 
   5   1   1        0.21       18.43      9.65 o 
   6   1   1      315.60      279.94     20.01 o 
   7   1   1       25.85       26.42     12.28 o 
   8   1   1      231.66      265.71     17.68 o 
   9   1   1      180.60      193.14     16.19 o 
  10   1   1       27.47       15.60     15.63 o 
  11   1   1        7.11        8.37     18.13 o 
 -11   2   1        5.63       36.22     15.12 o 
 -10   2   1        1.40       -6.94     14.44 o 
  -9   2   1      100.80       78.74     15.35 o 
  -8   2   1      749.44      699.43     23.03 o 
  -7   2   1       80.21       90.33     12.55 o 
  -6   2   1      388.11      415.05     16.90 o 
  -5   2   1      223.35      229.56     12.19 o 
  -4   2   1      159.61      175.07      8.20 o 
  -3   2   1      659.07      647.51     15.10 o 
  -2   2   1     8807.11     8454.25    118.04 o 
  -1   2   1     1722.98     1548.08     24.39 o 
   1   2   1     5381.36     5073.69     67.40 o 
   2   2   1     4462.72     4216.37     53.51 o 
   3   2   1     2519.79     2368.84     34.16 o 
   4   2   1     3088.93     3016.24     58.36 o 
   5   2   1        0.00        4.11     10.54 o 
   6   2   1     1295.75     1337.65     34.73 o 
   7   2   1      456.24      467.16     19.62 o 
   8   2   1      750.06      686.39     27.17 o 
   9   2   1      237.92      234.75     17.11 o 
  10   2   1       85.25      116.99     16.46 o 
  11   2   1       10.17       -5.48     13.92 o 
 -11   3   1       65.96       67.58     19.12 o 
 -10   3   1       61.16       95.43     43.43 o 
  -9   3   1      731.07      674.91     24.60 o 
  -8   3   1      479.25      471.44     20.03 o 
  -7   3   1      321.28      318.07     15.77 o 
  -6   3   1        1.29        1.91     10.88 o 
  -5   3   1     2106.47     2224.06     46.59 o 
  -4   3   1      460.99      476.96     16.13 o 
  -3   3   1        8.80       15.98      5.48 o 
  -2   3   1     1247.73     1233.54     21.29 o 
  -1   3   1    18018.85    17960.89    219.46 o 
   0   3   1    13840.64    14012.29    161.54 o 
   1   3   1     2580.22     2465.57     38.47 o 
   2   3   1      148.99      122.55      6.76 o 
   3   3   1     2568.58     2592.43     39.76 o 
   4   3   1     1345.82     1441.84     34.84 o 
   5   3   1       12.47       17.44     10.03 o 
   6   3   1     2804.32     2929.19     84.52 o 
   7   3   1     1031.02     1023.22     26.21 o 
   8   3   1        2.14        2.63     13.44 o 
   9   3   1      164.31      145.61     15.84 o 
  10   3   1      311.16      309.38     19.38 o 
  11   3   1       10.47        5.81     14.78 o 
 -11   4   1      152.53      135.94     16.05 o 
 -10   4   1       13.69       -3.83     14.47 o 
  -9   4   1      166.91      162.66     14.07 o 
  -8   4   1      462.51      464.98     30.10 o 
  -7   4   1      317.15      316.28     17.16 o 
  -6   4   1       87.89      123.28     25.41 o 
  -5   4   1        2.35        0.29     10.49 o 
  -4   4   1       11.06       18.25     12.19 o 
  -3   4   1      450.55      454.96     17.86 o 
  -2   4   1       49.63       64.34      8.18 o 
  -1   4   1     2292.32     2219.13     32.31 o 
   0   4   1     4458.58     4385.20     58.07 o 
   1   4   1     1610.78     1696.65     27.82 o 
   2   4   1       23.86       23.13      5.89 o 
   3   4   1       54.06       68.14      8.07 o 
   4   4   1        0.00        4.79      9.38 o 
   5   4   1     1143.89     1190.68     30.52 o 
   6   4   1        7.85       35.20     11.62 o 
   7   4   1      146.32      171.81     17.24 o 
   8   4   1      978.61      975.89     28.88 o 
   9   4   1      409.73      417.12     19.91 o 
  10   4   1       28.13       16.63     14.70 o 
  11   4   1        4.85       40.75     15.96 o 
 -11   5   1       56.71       45.23     24.11 o 
 -10   5   1        1.26       -5.96     14.46 o 
  -9   5   1      109.49      107.08     14.55 o 
  -8   5   1       17.77       -9.58     18.58 o 
  -7   5   1      707.28      700.19     24.35 o 
  -6   5   1        5.31       10.44     12.76 o 
  -5   5   1      694.39      801.66     22.43 o 
  -4   5   1        3.28        0.12     16.93 o 
  -3   5   1       28.50       46.28      7.70 o 
  -2   5   1      101.60      103.56      7.14 o 
  -1   5   1      353.07      316.35      9.61 o 
   0   5   1      447.46      427.99     10.82 o 
   1   5   1     5662.13     5468.54     93.07 o 
   2   5   1       55.97       74.32      7.34 o 
   3   5   1       75.41       69.77      9.73 o 
   4   5   1     1033.14     1068.07     26.38 o 
   5   5   1      151.85      132.27     13.28 o 
   6   5   1      154.86      189.71     18.76 o 
   7   5   1       20.11       43.97     13.16 o 
   8   5   1      152.95      145.69     15.14 o 
   9   5   1      281.04      259.85     18.28 o 
  10   5   1       97.77      103.33     15.57 o 
 -10   6   1        0.43       19.22     15.99 o 
  -9   6   1       52.65       53.33     15.21 o 
  -8   6   1       49.50       22.37     16.18 o 
  -7   6   1      514.92      506.41     20.80 o 
  -6   6   1       27.36       21.49     12.99 o 
  -5   6   1      165.46      182.49     14.24 o 
  -4   6   1      149.10      157.36     12.85 o 
  -3   6   1       92.18       98.40     11.68 o 
  -2   6   1      340.49      373.43     12.23 o 
  -1   6   1     2839.57     2938.03     53.08 o 
   0   6   1      604.34      619.20     15.58 o 
   1   6   1       72.52       85.63      8.33 o 
   2   6   1      615.56      637.05     21.16 o 
   3   6   1      789.27      798.90     22.44 o 
   4   6   1      476.78      499.65     18.43 o 
   5   6   1       24.74       20.43     12.32 o 
   6   6   1        1.17       16.47     17.27 o 
   7   6   1       10.10      -14.43     11.97 o 
   8   6   1       86.53       87.23     14.98 o 
   9   6   1       28.23       25.17     14.27 o 
  10   6   1      118.09      114.86     14.70 o 
 -10   7   1        0.01        4.34     18.90 o 
  -9   7   1        5.09        4.05     13.86 o 
  -8   7   1        6.04        7.95     13.04 o 
  -7   7   1     1141.84     1120.54     31.65 o 
  -6   7   1       63.33       68.92     14.18 o 
  -5   7   1      194.10      194.86     13.93 o 
  -4   7   1       25.99       39.39     13.70 o 
  -3   7   1       14.83        7.93      9.58 o 
  -2   7   1       32.20       39.58      9.10 o 
  -1   7   1       56.22       51.04      9.28 o 
   0   7   1        3.00       -0.44      9.17 o 
   1   7   1     1628.47     1621.85     37.72 o 
   2   7   1      392.05      416.97     16.04 o 
   3   7   1      659.16      619.16     20.96 o 
   4   7   1       93.03      124.01     13.13 o 
   5   7   1      781.39      792.32     33.71 o 
   6   7   1        0.69       -9.09     11.95 o 
   7   7   1       65.53       48.60     12.34 o 
   8   7   1      320.35      312.66     18.94 o 
   9   7   1      178.13      182.05     16.58 o 
  10   7   1        1.62        2.85     13.91 o 
  -9   8   1        0.02        9.45     13.68 o 
  -8   8   1        7.03      -17.44     13.89 o 
  -7   8   1       51.88       42.09     14.69 o 
  -6   8   1        0.35      -17.74     11.75 o 
  -5   8   1       86.61      107.47     12.84 o 
  -4   8   1        3.52       16.92     10.76 o 
  -3   8   1      485.06      476.01     17.78 o 
  -2   8   1      674.02      645.96     24.02 o 
  -1   8   1        1.45       -2.24     11.85 o 
   0   8   1       15.75       17.39     12.41 o 
   1   8   1      587.57      591.27     23.06 o 
   2   8   1      160.77      169.37     13.95 o 
   3   8   1       77.33       95.15     13.97 o 
   4   8   1      334.02      327.47     23.04 o 
   5   8   1       84.64       78.65     13.03 o 
   6   8   1        7.26      -10.66     12.39 o 
   7   8   1      625.82      674.20     23.64 o 
   8   8   1       40.31       44.97     15.12 o 
   9   8   1       10.07        2.07     21.32 o 
  -8   9   1      232.03      227.09     18.00 o 
  -7   9   1        9.90       25.93     15.72 o 
  -6   9   1      159.66      164.32     14.03 o 
  -5   9   1        8.07       -0.01     19.44 o 
  -4   9   1       23.26       14.89     12.30 o 
  -3   9   1       99.30      119.61     14.24 o 
  -2   9   1       14.27       16.98     12.89 o 
  -1   9   1      126.14      125.24     12.77 o 
   0   9   1       67.84       69.10     12.77 o 
   1   9   1      262.70      288.15     16.42 o 
   2   9   1     1081.67     1082.45     29.86 o 
   3   9   1        4.11       23.88     12.41 o 
   4   9   1      114.56      114.86     12.22 o 
   5   9   1      401.66      354.80     17.84 o 
   6   9   1       21.01       35.93     13.51 o 
   7   9   1      138.99      152.42     15.40 o 
   8   9   1      102.89      114.66     20.29 o 
  -8  10   1      179.59      209.21     17.40 o 
  -7  10   1      253.78      249.36     77.74 o 
  -6  10   1        2.22        8.16     12.04 o 
  -5  10   1       35.72       29.74     12.55 o 
  -4  10   1        6.32        7.52     11.59 o 
  -3  10   1      629.22      665.45     27.90 o 
  -2  10   1      282.14      285.71     16.52 o 
  -1  10   1       71.58       49.61     12.25 o 
   0  10   1       66.72       35.53     12.75 o 
   1  10   1        0.69      -13.47     11.47 o 
   2  10   1        1.64       -2.54     11.04 o 
   3  10   1        3.74       -3.96     12.68 o 
   4  10   1        0.47      -18.60     12.60 o 
   5  10   1      135.83      113.06     14.04 o 
   6  10   1       15.70        7.47     13.50 o 
   7  10   1      610.89      632.92     27.57 o 
  -6  11   1       22.73       13.47     12.29 o 
  -5  11   1        4.04      -10.95     13.26 o 
  -4  11   1        4.52       11.17     12.98 o 
  -3  11   1       51.81       72.79     12.59 o 
  -2  11   1       82.21       89.77     11.87 o 
  -1  11   1       28.91       28.24     12.20 o 
   0  11   1       26.67        0.80     14.27 o 
   1  11   1       47.37       75.65     16.03 o 
   2  11   1        5.56       17.64     12.48 o 
   3  11   1       20.56       38.25     13.84 o 
   4  11   1        5.76      -12.84     14.56 o 
   5  11   1        7.23        0.31     13.89 o 
   6  11   1       75.20       57.59     16.47 o 
  -5  12   1        0.57      -16.77     19.11 o 
  -4  12   1      224.86      231.92     20.79 o 
  -3  12   1       85.94       57.34     13.91 o 
  -2  12   1      193.31      212.55     27.42 o 
  -1  12   1        7.23       12.40     19.08 o 
   0  12   1       16.03       10.97     15.52 o 
   1  12   1       29.55       33.49     14.50 o 
   2  12   1      220.90      219.48     17.97 o 
   3  12   1       89.12       89.31     14.88 o 
   4  12   1       21.66       29.83     13.49 o 
   5  12   1        4.13       -0.62     15.84 o 
  -2  13   1       73.39       50.58     31.49 o 
  -1  13   1       30.53       21.97     15.85 o 
   0  13   1       94.15      103.51     14.16 o 
   1  13   1      185.41      133.21     17.37 o 
   2  13   1        8.37        2.09     14.77 o 
 -12   0   2       21.33       18.21     26.47 o 
 -10   0   2      197.60      164.41     20.18 o 
  -8   0   2      588.96      536.27     30.61 o 
  -6   0   2     1961.57     2141.69     63.45 o 
  -4   0   2      166.66      139.49      8.03 o 
  -2   0   2     2367.23     2079.92     43.74 o 
   2   0   2    26630.73    27496.63    496.82 o 
   4   0   2     3925.49     4132.98    104.74 o 
   6   0   2      140.72      130.69     16.10 o 
   8   0   2       35.53       60.47     24.05 o 
  10   0   2      400.52      399.80     29.58 o 
 -12   1   2        0.44      -16.61     13.88 o 
 -11   1   2      305.39      326.93     19.63 o 
 -10   1   2        0.14      -15.94     16.71 o 
  -9   1   2       30.85        1.04     19.99 o 
  -8   1   2       61.93       80.72     13.23 o 
  -7   1   2      181.41      150.57     13.38 o 
  -6   1   2      392.52      409.75     15.82 o 
  -5   1   2      106.49      124.07     10.79 o 
  -4   1   2      958.09      981.00     18.95 o 
  -3   1   2     1023.26      990.20     20.25 o 
  -2   1   2     2277.64     2220.00     31.51 o 
   1   1   2     2531.06     2218.62     41.43 o 
   2   1   2     1630.53     1553.38     23.01 o 
   3   1   2      530.19      494.16     10.29 o 
   4   1   2      467.37      488.92     15.27 o 
   5   1   2       10.10       13.89      9.77 o 
   6   1   2       84.99      108.52     12.34 o 
   7   1   2        0.01       19.99     13.43 o 
   8   1   2      436.58      421.09     21.92 o 
   9   1   2       83.61       96.24     28.54 o 
  10   1   2       65.40       73.42     14.72 o 
  11   1   2       25.11       22.01     13.21 o 
 -11   2   2       39.75      -11.63     16.06 o 
 -10   2   2       83.21       94.05     14.35 o 
  -9   2   2      331.40      296.23     28.67 o 
  -8   2   2      357.72      387.73     18.16 o 
  -7   2   2        1.39       17.05     11.56 o 
  -6   2   2      797.54      756.93     24.30 o 
  -5   2   2     2028.46     2100.60     43.69 o 
  -4   2   2      108.77       88.71      7.14 o 
  -3   2   2     1059.95     1017.14     20.55 o 
  -2   2   2     3870.83     3804.45     51.85 o 
  -1   2   2     2793.08     2614.20     37.29 o 
   0   2   2    31553.84    33105.09    392.40 o 
   1   2   2      498.37      556.20     10.71 o 
   2   2   2    15539.98    14620.27    191.12 o 
   3   2   2     3634.07     3583.70     48.17 o 
   4   2   2     8399.46     8749.25    148.76 o 
   5   2   2      525.71      458.71     16.89 o 
   6   2   2      919.71      979.74     26.03 o 
   7   2   2      392.22      381.65     17.57 o 
   8   2   2        0.60       19.04     13.03 o 
   9   2   2       15.57        4.21     12.67 o 
  10   2   2      209.63      210.72     18.82 o 
  11   2   2      176.05      186.04     19.20 o 
 -11   3   2        3.19       -1.32     13.86 o 
 -10   3   2       12.22       -6.63     12.84 o 
  -9   3   2      790.78      745.69     25.12 o 
  -8   3   2       92.12       97.46     14.95 o 
  -7   3   2      167.03      177.25     15.64 o 
  -6   3   2      389.29      406.32     16.08 o 
  -5   3   2     2260.83     2224.51     48.37 o 
  -4   3   2      753.76      778.28     21.48 o 
  -3   3   2      135.52      134.40      8.62 o 
  -2   3   2     1647.02     1532.49     26.67 o 
  -1   3   2     4706.79     4540.64     61.87 o 
   0   3   2    30309.34    31464.97    350.81 o 
   1   3   2     1038.88      917.04     15.99 o 
   2   3   2      425.27      422.47      9.32 o 
   3   3   2     3019.12     3027.93     48.11 o 
   4   3   2     2179.21     2294.76     48.10 o 
   5   3   2     1581.23     1555.03     36.13 o 
   6   3   2     1234.91     1184.29     35.44 o 
   7   3   2      273.04      263.35     14.52 o 
   8   3   2        0.55       -0.37     14.74 o 
   9   3   2       26.21       26.26     13.76 o 
  10   3   2        2.54      -11.15     15.01 o 
  11   3   2       19.44       41.48     18.22 o 
 -11   4   2       28.37       15.59     14.22 o 
 -10   4   2       22.94       15.57     13.73 o 
  -9   4   2       45.07       45.47     12.34 o 
  -8   4   2        3.40       11.52     12.86 o 
  -7   4   2       11.76       19.66     13.73 o 
  -6   4   2       11.28       13.21     11.97 o 
  -5   4   2       14.79       11.09     10.48 o 
  -4   4   2      619.59      665.55     17.10 o 
  -3   4   2      164.14      160.48      8.19 o 
  -2   4   2     1584.13     1526.48     27.70 o 
  -1   4   2     1261.88     1150.11     21.78 o 
   0   4   2    14485.92    13988.60    165.15 o 
   1   4   2       34.84       36.10      4.96 o 
   2   4   2      709.89      703.74     16.52 o 
   3   4   2      234.19      248.21     10.77 o 
   4   4   2     1401.21     1449.78     33.19 o 
   5   4   2      575.26      563.93     21.13 o 
   6   4   2      844.91      941.75     25.21 o 
   7   4   2      442.03      387.06     20.51 o 
   8   4   2      397.07      349.83     17.63 o 
   9   4   2       25.27       14.56     16.60 o 
  10   4   2       21.03       27.94     15.51 o 
  11   4   2        0.54       10.89     15.39 o 
 -11   5   2      217.67      220.64     18.46 o 
 -10   5   2       10.51       17.52     14.37 o 
  -9   5   2     1208.05     1247.10     33.42 o 
  -8   5   2      440.23      395.13     18.67 o 
  -7   5   2      171.86      172.73     13.87 o 
  -6   5   2      390.29      345.95     19.37 o 
  -5   5   2       30.04       32.80     12.57 o 
  -4   5   2      266.03      257.46     12.00 o 
  -3   5   2      311.82      350.95     12.71 o 
  -2   5   2     2725.08     2771.63     49.64 o 
  -1   5   2       97.97      113.82      6.47 o 
   0   5   2     1719.19     1570.10     29.23 o 
   1   5   2      293.49      291.92      9.26 o 
   2   5   2      209.16      180.10      9.61 o 
   3   5   2     1397.36     1322.75     30.77 o 
   4   5   2       30.79       29.25      9.97 o 
   5   5   2       39.24       48.11     12.19 o 
   6   5   2      348.41      341.81     25.58 o 
   7   5   2     1557.49     1507.10     37.15 o 
   8   5   2       78.24       51.48     16.35 o 
   9   5   2      145.85      148.98     16.60 o 
  10   5   2       19.95        2.51     14.73 o 
 -10   6   2       93.83       72.20     16.24 o 
  -9   6   2       36.52       50.58     14.79 o 
  -8   6   2      855.62      843.94     26.17 o 
  -7   6   2       53.52       58.26     12.80 o 
  -6   6   2      194.24      168.36     13.62 o 
  -5   6   2       34.04       37.92     11.82 o 
  -4   6   2        1.61       14.84     11.66 o 
  -3   6   2        2.85       -5.07      6.80 o 
  -2   6   2       57.57       49.07      8.78 o 
  -1   6   2     5632.29     5914.34     92.60 o 
   0   6   2     4037.58     4034.72     66.63 o 
   1   6   2      118.95       95.35     10.79 o 
   2   6   2       25.72       17.26      9.61 o 
   3   6   2        0.04      -13.04     10.75 o 
   4   6   2        4.00       10.23     11.23 o 
   5   6   2      596.56      635.66     20.49 o 
   6   6   2      416.46      428.38     19.38 o 
   7   6   2      245.52      227.40     23.52 o 
   8   6   2     3922.92     4001.50     84.14 o 
   9   6   2      340.74      351.63     20.04 o 
  10   6   2       35.94       41.27     14.36 o 
 -10   7   2      525.54      548.47     24.75 o 
  -9   7   2      147.42      155.98     15.83 o 
  -8   7   2      364.24      377.03     19.82 o 
  -7   7   2      167.42      166.49     13.67 o 
  -6   7   2       86.49      120.21     14.15 o 
  -5   7   2       97.62      126.39     14.84 o 
  -4   7   2       61.15       99.54     19.29 o 
  -3   7   2      220.23      204.64     13.15 o 
  -2   7   2      294.61      317.82     15.01 o 
  -1   7   2      615.90      547.79     15.60 o 
   0   7   2      425.02      377.34     13.56 o 
   1   7   2      534.96      531.04     18.50 o 
   2   7   2      141.17      143.76     12.82 o 
   3   7   2       66.16       56.31     12.47 o 
   4   7   2        4.35        5.24     14.91 o 
   5   7   2      374.08      363.83     18.27 o 
   6   7   2        0.02       -5.89     12.17 o 
   7   7   2       35.75       33.01     20.52 o 
   8   7   2       61.64       51.31     15.41 o 
   9   7   2      632.75      621.10     27.08 o 
  -9   8   2      472.08      444.30     22.17 o 
  -8   8   2       14.71       17.62     14.33 o 
  -7   8   2        0.11      -15.01     12.91 o 
  -6   8   2      267.55      243.15     15.53 o 
  -5   8   2      169.84      165.49     16.24 o 
  -4   8   2        8.26       11.63     10.83 o 
  -3   8   2      144.19      153.26     18.96 o 
  -2   8   2      634.21      625.40     24.67 o 
  -1   8   2      439.18      421.97     15.81 o 
   0   8   2       29.62       25.03     11.66 o 
   1   8   2       28.98       39.01     10.69 o 
   2   8   2      327.69      338.49     16.43 o 
   3   8   2      109.04      134.96     13.81 o 
   4   8   2        1.37       13.61     13.58 o 
   5   8   2        0.25       -1.59     14.22 o 
   6   8   2      168.97      180.75     15.96 o 
   7   8   2      294.58      325.01     21.14 o 
   8   8   2        1.10       -5.96     14.99 o 
   9   8   2      194.35      177.52     18.70 o 
  -9   9   2      289.88      306.03     21.09 o 
  -8   9   2        3.91       -0.01     14.35 o 
  -7   9   2        1.72       -6.46     13.81 o 
  -6   9   2       54.98       28.77     15.30 o 
  -5   9   2      147.17      134.46     12.99 o 
  -4   9   2        4.16      -10.90     10.28 o 
  -3   9   2        2.65        3.25     10.03 o 
  -2   9   2      630.69      679.04     24.51 o 
  -1   9   2        1.32       18.32     12.99 o 
   0   9   2       96.64      113.15     13.77 o 
   1   9   2       70.94       90.66     12.45 o 
   2   9   2       79.64       88.66     12.13 o 
   3   9   2      172.96      184.49     14.60 o 
   4   9   2        4.80       -7.41     13.38 o 
   5   9   2      176.79      174.53     14.41 o 
   6   9   2        0.18       -2.47     14.06 o 
   7   9   2      533.38      546.75     22.77 o 
   8   9   2       59.44       47.20     16.43 o 
  -8  10   2        6.50       11.62     14.89 o 
  -7  10   2      122.63      162.88     26.41 o 
  -6  10   2      129.70      134.30     13.76 o 
  -5  10   2       74.18       60.79     13.82 o 
  -4  10   2      137.95      139.08     13.06 o 
  -3  10   2      207.36      206.26     14.31 o 
  -2  10   2      266.21      241.92     15.78 o 
  -1  10   2        0.47      -26.16     11.07 o 
   0  10   2      432.42      473.25     20.21 o 
   1  10   2       58.70       17.56     14.25 o 
   2  10   2        3.64       -6.63     13.42 o 
   3  10   2        2.90       -6.58     13.95 o 
   4  10   2       73.00       60.06     16.25 o 
   5  10   2      289.41      286.18     19.51 o 
   6  10   2      140.16      149.69     13.76 o 
   7  10   2       15.36        2.13     15.06 o 
  -6  11   2      377.36      332.77     28.86 o 
  -5  11   2      558.61      551.45     38.87 o 
  -4  11   2      211.58      214.10     15.71 o 
  -3  11   2       44.31       34.79     11.97 o 
  -2  11   2      470.60      489.99     25.46 o 
  -1  11   2        4.15       -3.13     14.19 o 
   0  11   2       70.85       51.03     12.37 o 
   1  11   2        8.41       17.40     13.22 o 
   2  11   2       49.58       53.14     14.11 o 
   3  11   2       24.65       39.55     12.26 o 
   4  11   2       10.78       44.41     13.83 o 
   5  11   2       30.28       13.44     15.86 o 
   6  11   2       55.48       53.48     19.05 o 
  -5  12   2      199.29      208.93     26.57 o 
  -4  12   2       39.60       32.67     20.01 o 
  -3  12   2      796.37      809.34     26.83 o 
  -2  12   2      147.89      150.55     19.56 o 
  -1  12   2       99.56       97.49     17.40 o 
   0  12   2       65.84      100.26     13.74 o 
   1  12   2        2.95       10.92     13.26 o 
   2  12   2       64.30       55.60     13.40 o 
   3  12   2        6.05       -5.58     15.71 o 
   4  12   2        5.18       -0.44     17.73 o 
   5  12   2       17.33       14.47     13.69 o 
  -2  13   2       76.56       74.55     20.04 o 
  -1  13   2      380.68      366.44     24.63 o 
   0  13   2        7.89      -16.42     17.71 o 
   1  13   2       13.78       11.51     14.25 o 
   2  13   2      210.93      202.73     17.70 o 
 -11   0   3      614.66      708.43     39.72 o 
  -9   0   3     1912.64     1812.36     74.17 o 
  -7   0   3     1967.81     2024.50     84.00 o 
  -5   0   3       23.95       16.00      7.14 o 
  -3   0   3     8514.52     8019.46    133.83 o 
   1   0   3    15797.42    15151.28    246.47 o 
   3   0   3       11.35        0.69      7.73 o 
   5   0   3      111.68       80.41     13.14 o 
   7   0   3       16.42       17.17     19.82 o 
   9   0   3     1843.30     1822.11     65.73 o 
  11   0   3       18.91       18.72     26.17 o 
 -12   1   3       10.52       16.05     16.75 o 
 -11   1   3       31.55        7.42     13.96 o 
 -10   1   3        4.93        4.05     14.66 o 
  -9   1   3      109.37       87.65     14.32 o 
  -8   1   3     1661.53     1587.67     41.37 o 
  -7   1   3      256.17      217.55     13.68 o 
  -6   1   3      203.10      206.54     12.98 o 
  -5   1   3      891.43      993.44     20.14 o 
  -4   1   3        2.89        3.16      7.40 o 
  -3   1   3      628.50      583.24     12.36 o 
  -2   1   3      308.47      344.07      8.95 o 
  -1   1   3      557.77      474.10     11.19 o 
   0   1   3     8472.17     8166.50    271.68 o 
   1   1   3      977.78      898.86     16.10 o 
   2   1   3     2765.70     2704.57     35.67 o 
   3   1   3      543.46      564.04     12.10 o 
   4   1   3      620.64      552.84     16.89 o 
   5   1   3      206.19      198.01     13.82 o 
   6   1   3       15.53        6.75     12.78 o 
   7   1   3      504.00      514.82     18.69 o 
   8   1   3      471.58      475.98     22.43 o 
   9   1   3       19.91       30.98     14.43 o 
  10   1   3      394.47      389.70     29.49 o 
  11   1   3      146.44      201.48     18.99 o 
 -12   2   3       15.65       25.94     20.39 o 
 -11   2   3       21.67        7.50     15.16 o 
 -10   2   3       28.71       47.33     14.75 o 
  -9   2   3        0.66      -16.00     14.77 o 
  -8   2   3     1195.98     1179.18     32.75 o 
  -7   2   3      661.50      669.60     23.75 o 
  -6   2   3       20.11       19.64      9.05 o 
  -5   2   3      530.36      542.79     15.20 o 
  -4   2   3      103.28      106.77      6.52 o 
  -3   2   3      376.54      364.67      9.48 o 
  -2   2   3     1696.91     1689.25     25.36 o 
  -1   2   3     8975.02     8768.93    119.55 o 
   0   2   3     5236.86     5124.33     66.16 o 
   1   2   3       18.45       73.72     11.16 o 
   2   2   3      106.00       89.47      6.19 o 
   3   2   3     4344.73     4328.00     60.61 o 
   4   2   3     2789.09     2772.35     53.20 o 
   5   2   3      105.34       69.26      9.55 o 
   6   2   3       26.36       33.09     12.65 o 
   7   2   3      906.52      858.73     26.77 o 
   8   2   3      415.22      425.81     20.37 o 
   9   2   3      100.98      102.35     14.37 o 
  10   2   3       62.13       71.45     18.08 o 
  11   2   3        2.46        6.07     14.99 o 
 -11   3   3        7.08        0.14     12.09 o 
 -10   3   3        6.12       13.51     12.19 o 
  -9   3   3        0.63       -4.91     13.95 o 
  -8   3   3      205.79      218.39     15.41 o 
  -7   3   3     1063.54     1049.45     30.83 o 
  -6   3   3      861.12      869.59     31.97 o 
  -5   3   3      159.88      170.23     10.01 o 
  -4   3   3       21.36       51.74     12.45 o 
  -3   3   3       79.76       78.44      5.51 o 
  -2   3   3      830.97      812.13     14.83 o 
  -1   3   3    28636.18    29520.53    352.95 o 
   0   3   3     6004.03     5907.07     77.76 o 
   1   3   3     1703.48     1561.01     23.51 o 
   2   3   3      372.94      325.11      8.53 o 
   3   3   3       19.86        0.10      8.52 o 
   4   3   3      200.97      234.06     13.48 o 
   5   3   3     1812.93     1837.39     43.11 o 
   6   3   3      595.44      652.52     24.69 o 
   7   3   3      593.20      563.88     21.33 o 
   8   3   3      194.00      222.35     20.95 o 
   9   3   3       11.39       19.81     17.12 o 
  10   3   3        0.47       -4.43     14.63 o 
  11   3   3       33.82       39.90     17.01 o 
 -11   4   3       11.05        7.11     12.58 o 
 -10   4   3      167.89      160.47     16.66 o 
  -9   4   3      407.78      415.91     20.46 o 
  -8   4   3       46.76       81.72     13.65 o 
  -7   4   3      207.12      180.18     14.18 o 
  -6   4   3       58.97       78.49     11.74 o 
  -5   4   3       52.76       79.14     10.18 o 
  -4   4   3     2767.29     2965.09     49.21 o 
  -3   4   3       40.60       51.20      8.52 o 
  -2   4   3      339.62      358.83     10.60 o 
  -1   4   3     4497.39     4500.02     61.19 o 
   0   4   3      785.24      732.62     13.35 o 
   1   4   3       10.53       12.03      4.66 o 
   2   4   3       50.03       53.83      7.79 o 
   3   4   3        1.02       -3.25      9.44 o 
   4   4   3     1128.48     1158.55     28.64 o 
   5   4   3       59.82      109.51     12.91 o 
   6   4   3      371.46      347.35     19.11 o 
   7   4   3       31.44       74.92     17.53 o 
   8   4   3      203.78      195.56     16.48 o 
   9   4   3      179.58      185.40     15.97 o 
  10   4   3       75.19       59.55     15.03 o 
 -11   5   3        3.31       -0.65     14.55 o 
 -10   5   3       39.74       48.34     15.44 o 
  -9   5   3      848.92      828.69     27.31 o 
  -8   5   3      814.07      765.85     25.48 o 
  -7   5   3      681.35      739.39     23.05 o 
  -6   5   3        8.64        8.40     13.39 o 
  -5   5   3        3.93       13.79     14.67 o 
  -4   5   3      402.49      445.66     15.47 o 
  -3   5   3        0.69       11.70      7.85 o 
  -2   5   3      625.82      583.73     14.15 o 
  -1   5   3      126.43      145.17      9.94 o 
   0   5   3      220.84      191.82      7.62 o 
   1   5   3     1529.59     1541.13     29.46 o 
   2   5   3      102.52      115.82      8.56 o 
   3   5   3        8.54        0.12     10.21 o 
   4   5   3     1927.29     1953.01     46.86 o 
   5   5   3        9.94       -0.94     11.06 o 
   6   5   3      805.08      844.08     25.11 o 
   7   5   3      173.31      167.33     16.38 o 
   8   5   3      128.43      129.26     14.01 o 
   9   5   3       40.27       31.74     19.10 o 
  10   5   3       27.63        0.21     14.53 o 
 -10   6   3        5.28      -21.82     14.79 o 
  -9   6   3       29.22       35.17     13.67 o 
  -8   6   3        0.53      -21.58     15.09 o 
  -7   6   3       10.79        7.71     12.87 o 
  -6   6   3        0.05       -2.65     12.58 o 
  -5   6   3        0.95        4.82     10.75 o 
  -4   6   3       42.89       31.98     11.22 o 
  -3   6   3      685.70      700.64     24.10 o 
  -2   6   3     2998.06     2902.89     53.18 o 
  -1   6   3     2043.19     2024.87     37.84 o 
   0   6   3       70.81       70.45      7.20 o 
   1   6   3      708.27      726.84     21.07 o 
   2   6   3     3770.31     4085.86     80.28 o 
   3   6   3      201.51      226.49     17.83 o 
   4   6   3      848.95      925.51     25.19 o 
   5   6   3      105.22      120.98     13.15 o 
   6   6   3      503.97      488.28     22.24 o 
   7   6   3        0.09      -14.76     11.75 o 
   8   6   3       10.44        9.10     13.59 o 
   9   6   3       42.96       29.29     14.39 o 
  10   6   3      824.70      785.04     31.04 o 
 -10   7   3       54.07       73.44     25.03 o 
  -9   7   3       42.73       42.28     23.66 o 
  -8   7   3      273.70      296.08     17.32 o 
  -7   7   3     1304.67     1261.20     35.11 o 
  -6   7   3      193.12      229.95     16.36 o 
  -5   7   3       72.05       85.83     13.37 o 
  -4   7   3       93.13      102.66     13.38 o 
  -3   7   3     2018.26     1984.33     39.15 o 
  -2   7   3       78.96       84.35     10.68 o 
  -1   7   3      382.43      395.39     12.18 o 
   0   7   3      580.21      609.36     17.74 o 
   1   7   3      184.24      189.65     13.11 o 
   2   7   3     1141.96     1203.86     30.46 o 
   3   7   3      244.34      271.74     14.91 o 
   4   7   3      115.91      112.62     12.84 o 
   5   7   3      463.28      454.62     19.79 o 
   6   7   3      396.68      378.18     18.62 o 
   7   7   3       54.52       59.09     13.95 o 
   8   7   3      188.72      224.90     16.59 o 
   9   7   3       17.46       43.61     13.38 o 
  -9   8   3       25.99       29.70     13.96 o 
  -8   8   3       31.30       -2.72     19.22 o 
  -7   8   3        5.68       -2.66     13.28 o 
  -6   8   3        2.40       10.16     12.34 o 
  -5   8   3      418.78      408.13     17.53 o 
  -4   8   3       33.45        9.39     16.99 o 
  -3   8   3      818.85      854.38     24.78 o 
  -2   8   3      213.61      220.37     13.39 o 
  -1   8   3       52.29       56.33     10.84 o 
   0   8   3      546.99      553.73     21.21 o 
   1   8   3      356.06      354.53     23.59 o 
   2   8   3      148.12      168.71     14.31 o 
   3   8   3      470.01      535.78     19.54 o 
   4   8   3       16.90       20.79     12.87 o 
   5   8   3        0.00       -2.81     19.58 o 
   6   8   3      151.07      158.10     24.67 o 
   7   8   3        0.26      -10.79     23.71 o 
   8   8   3      302.12      327.87     18.45 o 
   9   8   3        0.26       19.18     15.18 o 
  -9   9   3       84.67       66.33     16.55 o 
  -8   9   3       49.64       54.65     12.95 o 
  -7   9   3      298.17      288.43     17.69 o 
  -6   9   3      363.50      391.12     20.25 o 
  -5   9   3        0.48      -15.29     13.67 o 
  -4   9   3       60.90       59.69     12.09 o 
  -3   9   3        2.34       15.18     10.58 o 
  -2   9   3       92.00      118.69     12.70 o 
  -1   9   3        6.40        2.66     12.35 o 
   0   9   3       19.14       28.50     12.19 o 
   1   9   3        0.43        9.91     15.00 o 
   2   9   3      176.80      195.31     18.65 o 
   3   9   3       41.36       37.61     12.42 o 
   4   9   3       11.56        3.68     13.09 o 
   5   9   3      331.84      354.64     21.56 o 
   6   9   3      190.80      211.91     19.60 o 
   7   9   3      394.46      424.94     22.10 o 
   8   9   3        4.13       18.44     14.36 o 
  -8  10   3        0.02       -0.35     16.98 o 
  -7  10   3       25.52       41.73     12.36 o 
  -6  10   3       82.00       93.33     12.97 o 
  -5  10   3       31.87       12.03     10.39 o 
  -4  10   3        1.11        6.56     11.12 o 
  -3  10   3       51.16       53.83     11.95 o 
  -2  10   3        0.00      -17.20     11.63 o 
  -1  10   3       22.01       -3.85     13.86 o 
   0  10   3      755.55      690.88     23.49 o 
   1  10   3      135.19      131.11     14.15 o 
   2  10   3       13.89       13.86     11.81 o 
   3  10   3      340.22      322.96     17.14 o 
   4  10   3        7.29       49.13     14.68 o 
   5  10   3        1.26       14.26     15.15 o 
   6  10   3      100.49      118.01     16.83 o 
   7  10   3       60.15       49.41     17.17 o 
  -6  11   3       83.54       69.23     20.67 o 
  -5  11   3      240.33      262.06     22.94 o 
  -4  11   3      578.13      579.21     37.04 o 
  -3  11   3       50.86       65.76     12.42 o 
  -2  11   3     1033.84      973.99     30.17 o 
  -1  11   3      378.60      356.12     16.67 o 
   0  11   3        0.06       24.93     16.30 o 
   1  11   3       84.25       94.73     13.00 o 
   2  11   3       79.02       81.54     14.75 o 
   3  11   3       46.74       35.70     14.66 o 
   4  11   3        0.80       20.73     15.99 o 
   5  11   3       24.38       53.93     15.20 o 
   6  11   3        1.49       14.19     15.59 o 
  -5  12   3        7.53       -5.91     21.07 o 
  -4  12   3        9.41       25.07     18.03 o 
  -3  12   3        0.16       10.15     15.94 o 
  -2  12   3       61.91       77.39     19.04 o 
  -1  12   3       31.71       22.98     13.49 o 
   0  12   3        3.48       17.31     15.06 o 
   1  12   3      108.30      101.78     15.30 o 
   2  12   3       64.13       53.50     13.37 o 
   3  12   3       27.76       37.27     14.93 o 
   4  12   3       20.62       56.13     14.53 o 
  -2  13   3      357.26      331.56     28.67 o 
  -1  13   3       13.08       -0.14     18.82 o 
   0  13   3       25.69       33.21     18.36 o 
   1  13   3      139.38      121.27     19.72 o 
   2  13   3       17.84       16.73     18.76 o 
 -12   0   4       54.45       65.78     24.30 o 
 -10   0   4      340.41      323.65     28.37 o 
  -8   0   4     1158.51     1136.28     48.23 o 
  -6   0   4      124.47       77.69     23.82 o 
  -4   0   4      379.36      408.36     16.80 o 
  -2   0   4     3302.56     3049.41     61.61 o 
   0   0   4    17661.02    17743.01    290.49 o 
   2   0   4       65.39       66.75      9.42 o 
   4   0   4     3624.42     3773.06    102.77 o 
   6   0   4      118.26      159.21     23.04 o 
   8   0   4      393.92      368.40     33.32 o 
  10   0   4        0.27      -16.77     20.85 o 
 -12   1   4        9.44       -3.72     15.18 o 
 -11   1   4        5.79        6.13     14.05 o 
 -10   1   4       54.93       76.25     13.76 o 
  -9   1   4     3626.89     3466.55     69.84 o 
  -8   1   4      242.14      275.03     18.54 o 
  -7   1   4        0.62        4.83     14.15 o 
  -6   1   4      173.87      148.62     11.78 o 
  -5   1   4      162.30      163.56      7.56 o 
  -4   1   4      192.51      216.56      7.43 o 
  -3   1   4      239.35      244.36      6.94 o 
  -2   1   4      489.57      517.22     12.18 o 
  -1   1   4      763.46      704.51     10.37 o 
   0   1   4      666.82      569.68     10.57 o 
   2   1   4        4.10      -20.98      5.32 o 
   3   1   4     1309.09     1201.58     23.54 o 
   4   1   4        9.11       15.33      9.65 o 
   5   1   4      423.01      447.68     17.37 o 
   6   1   4        9.88        6.02     10.81 o 
   7   1   4       59.97       78.23     25.67 o 
   8   1   4      300.00      306.72     18.09 o 
   9   1   4       19.26        4.61     15.00 o 
  10   1   4        4.39        3.39     17.24 o 
  11   1   4       55.29       55.54     16.18 o 
 -12   2   4        1.81       14.21     13.46 o 
 -11   2   4       10.80        6.06     15.01 o 
 -10   2   4      227.45      224.65     16.84 o 
  -9   2   4       74.45       41.51     16.16 o 
  -8   2   4     1326.02     1312.51     33.17 o 
  -7   2   4       13.61       12.24     11.79 o 
  -6   2   4      608.15      612.18     19.31 o 
  -5   2   4        0.23       -3.36      6.31 o 
  -4   2   4      416.97      402.47     13.97 o 
  -3   2   4        8.81        2.85      4.75 o 
  -2   2   4     2628.87     2501.65     33.51 o 
  -1   2   4     7075.49     7078.84     99.24 o 
   0   2   4     1776.12     1806.32     25.99 o 
   1   2   4        0.01        2.68      6.42 o 
   2   2   4     2114.15     2011.46     28.34 o 
   3   2   4       84.38       80.72      6.91 o 
   4   2   4     3858.83     3660.15     70.58 o 
   5   2   4       91.18       61.97      9.90 o 
   6   2   4      159.25      134.96     17.04 o 
   7   2   4      252.81      241.23     15.23 o 
   8   2   4       21.41       -0.41     14.18 o 
   9   2   4        0.32        4.91     15.22 o 
  10   2   4        7.94      -12.48     14.74 o 
  11   2   4        3.60       23.61     16.58 o 
 -11   3   4        3.76       -8.32     13.41 o 
 -10   3   4      346.30      357.06     24.00 o 
  -9   3   4      217.81      221.28     16.09 o 
  -8   3   4      835.73      830.12     25.62 o 
  -7   3   4      134.03      152.13     12.98 o 
  -6   3   4      110.51       92.74     10.30 o 
  -5   3   4       46.34       34.36      7.21 o 
  -4   3   4        5.22       14.66      5.77 o 
  -3   3   4     1083.65     1058.44     18.63 o 
  -2   3   4       10.78        5.60      3.96 o 
  -1   3   4     6894.93     6451.53     77.66 o 
   0   3   4      202.51      182.28      6.75 o 
   1   3   4      616.25      599.65     11.22 o 
   2   3   4      351.58      330.26      9.11 o 
   3   3   4      134.42      109.93      9.72 o 
   4   3   4      628.58      674.60     20.70 o 
   5   3   4        4.00       -4.38     10.62 o 
   6   3   4      149.12      158.09     16.80 o 
   7   3   4      133.53      145.34     14.21 o 
   8   3   4     1773.42     1660.34     41.88 o 
   9   3   4       97.38      131.77     16.83 o 
  10   3   4       43.95       58.86     16.79 o 
  11   3   4       19.08       13.30     14.76 o 
 -11   4   4      224.29      227.22     19.03 o 
 -10   4   4       88.92       75.20     13.68 o 
  -9   4   4      352.03      366.75     23.05 o 
  -8   4   4      888.24      856.66     24.72 o 
  -7   4   4      106.92      100.30     23.21 o 
  -6   4   4      506.72      553.82     19.50 o 
  -5   4   4      173.96      180.23     13.32 o 
  -4   4   4      299.09      281.15      9.12 o 
  -3   4   4        2.29       12.65      6.28 o 
  -2   4   4        0.17        1.19     10.29 o 
  -1   4   4        2.05        3.04      3.53 o 
   0   4   4      602.49      584.86     13.23 o 
   1   4   4      450.21      446.27     11.54 o 
   2   4   4      641.73      611.13     16.29 o 
   3   4   4      235.75      297.11     11.98 o 
   4   4   4     1589.37     1592.90     34.21 o 
   5   4   4      211.41      225.60     14.72 o 
   6   4   4      144.91      167.74     15.31 o 
   7   4   4     1078.90     1057.72     30.64 o 
   8   4   4     1106.25     1013.23     30.48 o 
   9   4   4      388.47      430.13     19.35 o 
  10   4   4        0.10       -1.96     16.04 o 
 -11   5   4      163.05      149.19     16.81 o 
 -10   5   4      534.67      518.45     20.97 o 
  -9   5   4      239.28      232.67     16.70 o 
  -8   5   4       39.00       43.29     14.06 o 
  -7   5   4        2.42       28.13     11.85 o 
  -6   5   4       81.79      106.89     12.65 o 
  -5   5   4       32.81       34.67     12.51 o 
  -4   5   4      461.81      450.66     17.79 o 
  -3   5   4      413.68      414.27     11.28 o 
  -2   5   4        9.75       20.37      9.56 o 
  -1   5   4     3985.41     4040.56     65.82 o 
   0   5   4     2753.32     2622.26     45.79 o 
   1   5   4       85.86       83.91      7.02 o 
   2   5   4       83.07       73.10      8.35 o 
   3   5   4       36.11       37.83     10.31 o 
   4   5   4        6.20       19.85     11.46 o 
   5   5   4       11.77       36.17     18.88 o 
   6   5   4      724.87      750.01     24.90 o 
   7   5   4        1.96        5.06     13.08 o 
   8   5   4      916.02      823.59     32.15 o 
   9   5   4     1380.42     1484.06     39.81 o 
  10   5   4       89.41       81.47     16.35 o 
 -10   6   4        7.26        9.07     14.75 o 
  -9   6   4      167.57      189.98     14.57 o 
  -8   6   4      180.76      187.81     16.68 o 
  -7   6   4      380.48      378.58     18.23 o 
  -6   6   4      218.05      200.61     15.23 o 
  -5   6   4      583.99      576.25     20.17 o 
  -4   6   4       22.02       24.95      8.40 o 
  -3   6   4      548.94      613.99     15.80 o 
  -2   6   4     1080.68     1095.40     23.29 o 
  -1   6   4      614.40      591.66     15.58 o 
   0   6   4     3377.54     3470.78     60.97 o 
   1   6   4        1.50       -2.85      6.13 o 
   2   6   4       38.69       33.63      9.26 o 
   3   6   4       16.33       33.50     11.42 o 
   4   6   4       44.01       71.13     14.50 o 
   5   6   4      857.62      836.17     23.34 o 
   6   6   4        4.61       14.44     14.44 o 
   7   6   4       82.69       73.06     12.56 o 
   8   6   4      123.26      124.01     14.34 o 
   9   6   4      138.12      144.45     17.82 o 
  10   6   4      144.12      131.05     16.61 o 
 -10   7   4      126.19      149.18     17.89 o 
  -9   7   4      500.75      531.93     29.06 o 
  -8   7   4       67.42       61.21     12.62 o 
  -7   7   4        0.32       -7.37     12.41 o 
  -6   7   4      113.92      125.26     16.33 o 
  -5   7   4       33.54       36.13     10.67 o 
  -4   7   4     1172.39     1188.95     36.93 o 
  -3   7   4      114.92      125.92     11.70 o 
  -2   7   4       20.49       34.12      7.20 o 
  -1   7   4     1356.92     1374.49     27.34 o 
   0   7   4       84.00       83.83      7.90 o 
   1   7   4       44.52       44.85      8.32 o 
   2   7   4      513.70      509.41     18.71 o 
   3   7   4       93.40      106.10     12.60 o 
   4   7   4       70.77       68.01     13.20 o 
   5   7   4      608.99      617.44     24.89 o 
   6   7   4      420.59      444.39     19.79 o 
   7   7   4       13.74        6.99     13.88 o 
   8   7   4        4.79       25.18     14.45 o 
   9   7   4       26.52       21.74     14.67 o 
  -9   8   4        0.44       -0.60     13.95 o 
  -8   8   4       28.10       46.06     13.64 o 
  -7   8   4      708.33      783.79     27.46 o 
  -6   8   4      166.88      178.37     16.02 o 
  -5   8   4        6.45        3.39     12.28 o 
  -4   8   4      323.31      347.10     16.66 o 
  -3   8   4      205.08      202.80     13.49 o 
  -2   8   4      512.60      530.10     19.28 o 
  -1   8   4       98.77       99.46      8.58 o 
   0   8   4      993.54      988.14     26.40 o 
   1   8   4      216.42      186.91     13.77 o 
   2   8   4      334.50      330.71     16.03 o 
   3   8   4      199.36      218.98     15.57 o 
   4   8   4       28.88       28.85     15.46 o 
   5   8   4      154.18      168.92     23.07 o 
   6   8   4       28.69       24.32     13.28 o 
   7   8   4      200.23      200.09     16.21 o 
   8   8   4       57.21       42.02     16.06 o 
  -9   9   4        1.01       32.60     18.46 o 
  -8   9   4      285.50      240.81     16.59 o 
  -7   9   4      657.02      633.19     26.02 o 
  -6   9   4       34.93       29.71     16.02 o 
  -5   9   4      581.45      555.93     22.38 o 
  -4   9   4      823.29      778.77     24.77 o 
  -3   9   4      187.96      190.98     13.50 o 
  -2   9   4      400.86      395.59     16.12 o 
  -1   9   4       64.32       82.04     12.66 o 
   0   9   4     3601.19     3791.71     76.38 o 
   1   9   4       28.34       34.85     12.68 o 
   2   9   4       33.75       54.60     13.32 o 
   3   9   4      187.11      178.92     14.55 o 
   4   9   4       41.04       27.23     13.60 o 
   5   9   4      394.52      365.68     18.63 o 
   6   9   4      274.96      289.99     20.22 o 
   7   9   4        0.08      -11.41     14.55 o 
   8   9   4      157.98      145.00     19.15 o 
  -8  10   4       13.84        8.56     14.24 o 
  -7  10   4      414.51      388.01     28.31 o 
  -6  10   4      163.36      165.53     15.83 o 
  -5  10   4      176.10      183.63     14.97 o 
  -4  10   4      458.85      443.92     18.95 o 
  -3  10   4       13.43      -23.98     10.25 o 
  -2  10   4       73.86       66.69     12.75 o 
  -1  10   4      410.15      392.88     18.21 o 
   0  10   4      152.48      158.11     13.59 o 
   1  10   4        2.91      -10.33     11.87 o 
   2  10   4       20.16        0.82     20.53 o 
   3  10   4        0.19       11.53     13.29 o 
   4  10   4        4.03        8.64     15.16 o 
   5  10   4       60.77       92.03     14.73 o 
   6  10   4        4.48       19.58     17.52 o 
   7  10   4       20.68       19.10     15.19 o 
  -6  11   4        1.55       -1.21     20.84 o 
  -5  11   4        0.00      -40.44     18.23 o 
  -4  11   4      192.73      228.35     17.90 o 
  -3  11   4       13.56       -0.30     12.47 o 
  -2  11   4      191.60      173.13     14.18 o 
  -1  11   4        5.38        6.79     11.75 o 
   0  11   4       74.53       69.98     11.82 o 
   1  11   4        3.28        0.73     13.34 o 
   2  11   4       10.04       12.86     14.35 o 
   3  11   4       15.82        6.20     13.85 o 
   4  11   4        2.33      -13.55     12.54 o 
   5  11   4        0.61      -12.36     13.55 o 
   6  11   4      380.21      386.20     22.83 o 
  -5  12   4      152.77      155.41     27.61 o 
  -4  12   4      157.29      198.86     24.02 o 
  -3  12   4       60.04       27.19     22.31 o 
  -2  12   4        0.91       10.89     17.52 o 
  -1  12   4       37.22       32.72     24.00 o 
   0  12   4      140.11      166.50     20.52 o 
   1  12   4      682.14      649.40     24.99 o 
   2  12   4        4.70       29.75     21.24 o 
   3  12   4       29.36       24.45     14.99 o 
   4  12   4      139.95      127.97     26.01 o 
  -2  13   4      175.70      192.76     35.02 o 
  -1  13   4      259.62      244.68     25.60 o 
   0  13   4        3.51      -20.10     18.11 o 
   1  13   4       58.97       77.54     18.28 o 
 -11   0   5       34.29       60.05     24.82 o 
  -9   0   5        0.02      -29.56     17.50 o 
  -7   0   5      878.79      856.20     36.13 o 
  -5   0   5      548.63      533.91     19.31 o 
  -3   0   5        8.50        3.73      5.19 o 
  -1   0   5     2378.39     2213.50     46.44 o 
   1   0   5       26.14       35.47      7.30 o 
   3   0   5     2691.93     2903.80     78.67 o 
   5   0   5      397.84      472.38     24.59 o 
   7   0   5      652.31      642.67     30.22 o 
   9   0   5      534.94      465.35     32.07 o 
  11   0   5      140.12      158.90     23.81 o 
 -12   1   5       47.96       70.64     15.94 o 
 -11   1   5        0.01        9.15     13.87 o 
 -10   1   5      201.22      188.99     16.26 o 
  -9   1   5        4.66      -26.55     13.26 o 
  -8   1   5      211.19      236.24     15.40 o 
  -7   1   5      162.72      173.36     12.43 o 
  -6   1   5       10.60        9.53      6.87 o 
  -5   1   5     1514.94     1636.99     29.06 o 
  -4   1   5     4384.75     4677.35     67.72 o 
  -3   1   5     2625.86     2627.56     35.08 o 
  -2   1   5       71.60       71.25      9.22 o 
  -1   1   5     2046.34     1983.61     26.70 o 
   0   1   5     3873.83     3640.93     47.25 o 
   1   1   5     1907.65     1804.64     28.32 o 
   2   1   5       90.24       62.88      5.46 o 
   3   1   5      220.80      206.10      9.49 o 
   4   1   5      132.04      169.33     10.40 o 
   5   1   5      641.33      637.18     25.75 o 
   6   1   5        1.96       13.19     12.11 o 
   7   1   5      210.51      213.18     19.60 o 
   8   1   5        0.00       -8.34     14.59 o 
   9   1   5        5.24       19.84     15.02 o 
  10   1   5        1.32        6.32     14.03 o 
  11   1   5       52.47       53.09     18.42 o 
 -12   2   5      151.55      167.20     16.10 o 
 -11   2   5        3.18       -3.66     16.71 o 
 -10   2   5       18.04       14.71     14.24 o 
  -9   2   5      121.96       88.10     13.34 o 
  -8   2   5      129.82      120.21     13.59 o 
  -7   2   5     1844.04     1924.96     41.67 o 
  -6   2   5       45.24       56.17      8.32 o 
  -5   2   5       64.69       68.07      6.26 o 
  -4   2   5       12.24        3.00      5.87 o 
  -3   2   5     3801.97     3853.61     49.61 o 
  -2   2   5      134.53      131.17      4.85 o 
  -1   2   5      802.84      771.11     17.47 o 
   0   2   5     1176.78     1151.01     17.72 o 
   1   2   5      942.10      891.10     16.68 o 
   2   2   5      271.65      234.68      7.03 o 
   3   2   5       27.23       12.60      6.87 o 
   4   2   5     1286.54     1316.41     36.22 o 
   5   2   5      159.55      162.30     11.23 o 
   6   2   5        7.44        6.03     11.62 o 
   7   2   5       90.39       95.22     14.64 o 
   8   2   5      201.84      200.43     15.77 o 
   9   2   5      950.48      946.24     44.24 o 
  10   2   5       99.45       79.88     17.43 o 
  11   2   5        6.19        3.71     15.64 o 
 -11   3   5       44.18       21.78     13.77 o 
 -10   3   5       14.90        6.18     11.96 o 
  -9   3   5       45.39        6.10     17.21 o 
  -8   3   5       50.95       45.60     12.44 o 
  -7   3   5       49.02       44.96     12.86 o 
  -6   3   5      382.60      379.24     15.11 o 
  -5   3   5        4.67        7.80      5.86 o 
  -4   3   5      174.18      174.92      8.94 o 
  -3   3   5     2709.62     2769.80     38.53 o 
  -2   3   5      440.44      405.88      8.30 o 
  -1   3   5      346.90      314.81      9.15 o 
   0   3   5       34.43       25.82      4.30 o 
   1   3   5       50.79       51.88      5.89 o 
   2   3   5      754.15      750.28     16.78 o 
   3   3   5      421.47      417.67     12.44 o 
   4   3   5      658.09      643.97     19.09 o 
   5   3   5        3.15       12.85     11.48 o 
   6   3   5        2.15       -2.22     12.13 o 
   7   3   5      201.71      227.29     15.64 o 
   8   3   5       63.13       39.70     14.15 o 
   9   3   5        0.01       -3.19     15.60 o 
  10   3   5       27.08       32.33     15.30 o 
 -11   4   5        2.20      -11.30     19.57 o 
 -10   4   5       41.04       13.47     12.97 o 
  -9   4   5      621.67      643.78     22.52 o 
  -8   4   5       92.92       87.54     13.08 o 
  -7   4   5      140.16      130.52     15.84 o 
  -6   4   5      393.50      402.84     24.06 o 
  -5   4   5      209.65      217.60      8.94 o 
  -4   4   5      269.89      283.53     12.79 o 
  -3   4   5      373.29      369.04      9.95 o 
  -2   4   5       33.79       23.60      5.94 o 
  -1   4   5       37.08       47.61      6.47 o 
   0   4   5       47.56       25.98      7.64 o 
   1   4   5     1257.63     1184.54     23.02 o 
   2   4   5     2095.57     2249.39     39.98 o 
   3   4   5       52.75       59.87     15.50 o 
   4   4   5       53.09       52.49     11.48 o 
   5   4   5       21.28       34.03     12.08 o 
   6   4   5      312.79      297.00     20.90 o 
   7   4   5      430.28      432.18     20.48 o 
   8   4   5      358.66      401.73     19.61 o 
   9   4   5       39.25       31.21     14.09 o 
  10   4   5       19.91       24.10     15.84 o 
 -11   5   5       28.69       38.50     13.77 o 
 -10   5   5      111.27      105.12     22.41 o 
  -9   5   5       97.08       85.36     13.64 o 
  -8   5   5     1176.85     1139.31     34.86 o 
  -7   5   5        3.09        6.86     13.15 o 
  -6   5   5     1127.64     1221.06     31.30 o 
  -5   5   5      645.75      700.96     18.57 o 
  -4   5   5     1067.90     1023.67     21.14 o 
  -3   5   5     2543.72     2631.77     41.36 o 
  -2   5   5      112.60      127.24      5.25 o 
  -1   5   5     7138.57     7339.22    113.79 o 
   0   5   5     1622.85     1675.76     32.03 o 
   1   5   5       94.76       87.34      7.14 o 
   2   5   5       16.07       -8.50     10.66 o 
   3   5   5       14.49        8.22     10.48 o 
   4   5   5       48.54       56.46     13.30 o 
   5   5   5        0.32        3.85     11.28 o 
   6   5   5      307.97      313.39     16.48 o 
   7   5   5      126.94      103.02     14.86 o 
   8   5   5       22.12        2.60     13.49 o 
   9   5   5      102.53       64.03     14.75 o 
  10   5   5        5.24       10.25     14.01 o 
 -10   6   5       38.77       35.79     15.22 o 
  -9   6   5      108.12      112.67     14.52 o 
  -8   6   5      131.28      135.18     13.08 o 
  -7   6   5      244.11      234.24     15.62 o 
  -6   6   5      222.41      242.02     22.51 o 
  -5   6   5      120.62      124.64     11.27 o 
  -4   6   5       55.78       50.60      7.27 o 
  -3   6   5      361.70      363.53     10.89 o 
  -2   6   5      964.74      933.25     19.55 o 
  -1   6   5     9644.04     9810.66    149.71 o 
   0   6   5       34.90       46.77      7.93 o 
   1   6   5      439.92      427.66     15.50 o 
   2   6   5      133.22      119.41     12.12 o 
   3   6   5      195.32      242.38     14.08 o 
   4   6   5      172.99      197.26     15.44 o 
   5   6   5      224.28      252.86     15.72 o 
   6   6   5        0.54       28.61     13.64 o 
   7   6   5       45.22       63.24     14.40 o 
   8   6   5       71.67       53.84     13.34 o 
   9   6   5      428.62      383.77     21.85 o 
 -10   7   5      444.42      456.77     23.10 o 
  -9   7   5      158.46      168.56     15.90 o 
  -8   7   5       33.35       40.34     11.93 o 
  -7   7   5        0.07        0.46     15.79 o 
  -6   7   5      817.42      846.38     27.16 o 
  -5   7   5       39.78       50.48     13.47 o 
  -4   7   5       23.20       21.70      7.51 o 
  -3   7   5      145.62      146.12      8.64 o 
  -2   7   5       93.81      103.54      7.98 o 
  -1   7   5      626.48      652.20     17.08 o 
   0   7   5       37.57       38.19      7.26 o 
   1   7   5       10.53       19.74      8.67 o 
   2   7   5        7.78        5.23     12.43 o 
   3   7   5        1.03       -3.54     12.37 o 
   4   7   5        1.27       -6.65     12.04 o 
   5   7   5      194.33      178.83     13.77 o 
   6   7   5       60.47       65.68     13.78 o 
   7   7   5       43.99       34.09     13.65 o 
   8   7   5       10.58        8.20     15.33 o 
   9   7   5      156.12      165.74     19.96 o 
  -9   8   5      497.35      546.09     23.72 o 
  -8   8   5       99.77      112.14     14.19 o 
  -7   8   5       14.59       25.04     15.19 o 
  -6   8   5       76.61       76.10     12.12 o 
  -5   8   5      134.94      156.87     14.41 o 
  -4   8   5      328.35      361.85     16.03 o 
  -3   8   5      348.65      350.61     13.10 o 
  -2   8   5      409.24      391.43     13.61 o 
  -1   8   5      127.46      135.38      9.09 o 
   0   8   5      482.19      478.04     15.00 o 
   1   8   5      410.45      403.90     17.43 o 
   2   8   5      108.71      144.02     14.83 o 
   3   8   5      474.94      494.70     18.59 o 
   4   8   5        8.24        2.36     12.69 o 
   5   8   5       25.65       -3.87     13.21 o 
   6   8   5       63.24       64.20     16.36 o 
   7   8   5       90.08      100.09     13.58 o 
   8   8   5       47.20       20.88     14.55 o 
  -9   9   5       60.70       20.98     18.40 o 
  -8   9   5       16.81       27.44     16.35 o 
  -7   9   5      193.75      199.95     15.71 o 
  -6   9   5       56.60       66.16     18.52 o 
  -5   9   5       42.93       18.22     10.79 o 
  -4   9   5       19.28        6.90     14.65 o 
  -3   9   5      316.02      290.23     15.82 o 
  -2   9   5     2536.05     2474.19     49.96 o 
  -1   9   5      322.05      309.43     16.89 o 
   0   9   5      626.64      607.74     21.38 o 
   1   9   5        2.56       -3.32     13.11 o 
   2   9   5        6.79        9.16     12.18 o 
   3   9   5      366.70      410.31     18.53 o 
   4   9   5        0.05      -27.06     14.18 o 
   5   9   5       22.06       12.26     12.29 o 
   6   9   5      535.30      564.43     23.97 o 
   7   9   5        7.34        1.28     14.58 o 
   8   9   5       75.21       72.90     17.72 o 
  -8  10   5      148.23      148.31     20.86 o 
  -7  10   5        2.82        2.88     16.67 o 
  -6  10   5      153.37      143.82     21.69 o 
  -5  10   5      538.11      527.88     32.11 o 
  -4  10   5        4.09        9.87     10.38 o 
  -3  10   5       57.73       64.45     11.60 o 
  -2  10   5      283.58      273.02     14.85 o 
  -1  10   5      289.79      255.25     15.59 o 
   0  10   5      341.80      312.16     16.22 o 
   1  10   5      115.65       92.42     13.20 o 
   2  10   5       36.41       33.33     12.75 o 
   3  10   5       84.03       67.94     13.37 o 
   4  10   5       91.40       78.03     14.80 o 
   5  10   5       39.02       57.27     14.72 o 
   6  10   5        8.38      -11.84     15.98 o 
   7  10   5        0.06      -13.30     15.62 o 
  -6  11   5        3.08       -7.36     18.03 o 
  -5  11   5        0.00       15.60     16.54 o 
  -4  11   5      156.45      172.78     18.90 o 
  -3  11   5      124.31      129.15     17.86 o 
  -2  11   5      863.86      864.56     25.82 o 
  -1  11   5      154.34      170.28     20.78 o 
   0  11   5      146.62      146.34     14.10 o 
   1  11   5      125.42      119.56     14.43 o 
   2  11   5        2.18       25.58     13.59 o 
   3  11   5        0.50        1.01     14.31 o 
   4  11   5       84.19       71.24     15.85 o 
   5  11   5        2.76       11.96     18.04 o 
  -5  12   5       10.31       -7.87     23.61 o 
  -4  12   5       22.74       15.14     18.34 o 
  -3  12   5       61.10       67.91     18.13 o 
  -2  12   5        3.49        8.63     19.59 o 
  -1  12   5        2.30       18.76     17.09 o 
   0  12   5       50.79       27.79     17.87 o 
   1  12   5        4.40       -1.24     14.90 o 
   2  12   5      109.89      115.46     18.31 o 
   3  12   5        4.81       -8.24     15.90 o 
   4  12   5      133.76      149.23     16.03 o 
  -2  13   5       21.73       34.69     23.62 o 
  -1  13   5       14.72        2.58     17.76 o 
   0  13   5       12.75       50.92     20.63 o 
   1  13   5        6.20       -6.35     17.80 o 
 -12   0   6       19.28       14.63     19.34 o 
 -10   0   6       56.18       69.92     19.03 o 
  -8   0   6     1832.85     1895.27     67.37 o 
  -6   0   6      400.84      396.58     16.72 o 
  -4   0   6      554.97      551.68     17.22 o 
  -2   0   6       18.66        4.65      4.57 o 
   0   0   6      514.02      476.15     14.87 o 
   2   0   6        5.54       -4.15      7.50 o 
   4   0   6      321.42      349.97     36.16 o 
   6   0   6       60.46       66.04     31.29 o 
   8   0   6     2574.15     2290.25     71.24 o 
  10   0   6      183.42      147.73     23.51 o 
 -12   1   6      129.00      109.38     17.84 o 
 -11   1   6       11.35       30.20     12.62 o 
 -10   1   6       10.98       -3.68     13.50 o 
  -9   1   6      428.80      433.04     18.49 o 
  -8   1   6        7.03       24.44     12.26 o 
  -7   1   6       50.17       47.91     10.66 o 
  -6   1   6      306.70      297.72     11.25 o 
  -5   1   6     1981.64     2122.23     35.25 o 
  -4   1   6        8.04        8.60      5.12 o 
  -3   1   6      197.51      195.85      5.24 o 
  -2   1   6      264.57      268.33     10.26 o 
  -1   1   6      317.06      299.03      6.56 o 
   0   1   6      326.23      293.96      8.08 o 
   1   1   6      823.30      755.49     17.58 o 
   2   1   6       10.44        0.50      4.51 o 
   3   1   6     3241.50     3329.29     74.94 o 
   4   1   6      134.88      144.25     12.85 o 
   5   1   6        9.21        3.32      9.86 o 
   6   1   6       97.20      102.58     14.86 o 
   7   1   6      480.69      481.65     20.40 o 
   8   1   6      902.28      896.53     29.01 o 
   9   1   6        4.56       38.70     15.66 o 
  10   1   6        0.75       -0.31     16.31 o 
 -12   2   6        0.07       -6.67     14.75 o 
 -11   2   6      148.72      142.68     18.77 o 
 -10   2   6      784.14      750.51     28.87 o 
  -9   2   6      445.25      418.85     18.36 o 
  -8   2   6      754.76      731.30     22.56 o 
  -7   2   6        2.82        9.30     11.74 o 
  -6   2   6      689.38      680.83     17.77 o 
  -5   2   6     2036.49     2109.38     33.29 o 
  -4   2   6      865.28      863.97     15.68 o 
  -3   2   6      552.55      512.24      9.46 o 
  -2   2   6      448.19      450.00      8.41 o 
  -1   2   6      400.04      397.68      7.94 o 
   0   2   6      902.54      894.86     14.58 o 
   1   2   6      636.54      672.44     12.88 o 
   2   2   6     2943.58     2888.34     45.14 o 
   3   2   6      305.88      359.94     12.80 o 
   4   2   6      259.28      279.20     13.36 o 
   5   2   6      314.70      328.38     16.44 o 
   6   2   6      550.96      551.27     20.19 o 
   7   2   6      228.06      216.73     17.12 o 
   8   2   6      695.92      612.14     23.12 o 
   9   2   6       11.60      -16.87     14.85 o 
  10   2   6        3.76        8.10     15.93 o 
 -11   3   6       52.10       34.00     14.11 o 
 -10   3   6      352.40      346.35     25.38 o 
  -9   3   6     1459.52     1390.36     43.85 o 
  -8   3   6      137.31      140.43     14.25 o 
  -7   3   6        4.38        5.21     10.42 o 
  -6   3   6       33.82       37.88      7.47 o 
  -5   3   6      778.46      819.55     20.41 o 
  -4   3   6     1384.99     1509.20     25.42 o 
  -3   3   6        3.19       -3.43      3.71 o 
  -2   3   6      151.99      151.41      4.89 o 
  -1   3   6     3344.98     3283.91     52.49 o 
   0   3   6     5006.77     5016.10     63.60 o 
   1   3   6       55.38       47.00      6.21 o 
   2   3   6      791.88      824.57     19.02 o 
   3   3   6      924.84      953.84     23.91 o 
   4   3   6      848.21      845.81     22.58 o 
   5   3   6        4.87        6.92     12.44 o 
   6   3   6       16.80       -0.82     16.26 o 
   7   3   6      174.72      214.51     17.54 o 
   8   3   6      524.91      499.27     31.35 o 
   9   3   6       32.35       50.79     16.83 o 
  10   3   6        4.07       -7.81     14.97 o 
 -11   4   6       23.49        3.43     14.76 o 
 -10   4   6      212.48      197.93     14.07 o 
  -9   4   6      628.80      638.82     22.05 o 
  -8   4   6      478.59      523.66     20.03 o 
  -7   4   6      110.24      118.43     15.24 o 
  -6   4   6        1.19       18.07     13.08 o 
  -5   4   6      149.16      152.38      7.80 o 
  -4   4   6     3031.39     3255.09     48.41 o 
  -3   4   6      184.98      223.11      8.22 o 
  -2   4   6      866.30      877.94     23.43 o 
  -1   4   6        0.47      -19.49      9.45 o 
   0   4   6      782.52      787.58     17.17 o 
   1   4   6      980.37      954.36     19.96 o 
   2   4   6       20.32       22.50      8.85 o 
   3   4   6       19.88       17.96      9.49 o 
   4   4   6      948.55      980.58     26.60 o 
   5   4   6        3.07        8.12     12.98 o 
   6   4   6       20.90       34.18     14.98 o 
   7   4   6     1360.72     1382.77     46.06 o 
   8   4   6      275.84      273.40     17.40 o 
   9   4   6      106.10      108.06     16.26 o 
  10   4   6      246.00      291.24     20.85 o 
 -11   5   6       93.47       87.26     15.20 o 
 -10   5   6       16.40       15.55     14.46 o 
  -9   5   6      355.67      369.35     18.40 o 
  -8   5   6      210.28      222.27     15.16 o 
  -7   5   6      507.68      601.74     21.20 o 
  -6   5   6      377.94      374.33     15.99 o 
  -5   5   6       44.05       51.08      8.44 o 
  -4   5   6      339.30      391.66     11.01 o 
  -3   5   6        7.63       -5.38      4.48 o 
  -2   5   6      381.83      368.40      9.02 o 
  -1   5   6     1084.60     1105.86     19.39 o 
   0   5   6      352.42      333.80     10.47 o 
   1   5   6       51.11       47.61      6.81 o 
   2   5   6        0.63      -11.98      7.80 o 
   3   5   6        6.93       -0.88     10.66 o 
   4   5   6      895.68      929.43     26.21 o 
   5   5   6        9.24       21.32     12.09 o 
   6   5   6      841.75      847.90     24.90 o 
   7   5   6        9.48        5.65     12.89 o 
   8   5   6      388.79      420.59     21.28 o 
   9   5   6       76.48      101.43     16.55 o 
  10   5   6      119.50       93.99     14.66 o 
 -10   6   6       47.00       52.96     15.32 o 
  -9   6   6      215.83      226.00     15.36 o 
  -8   6   6       13.00       15.54     16.41 o 
  -7   6   6      206.54      202.03     14.75 o 
  -6   6   6       47.48       54.90     14.68 o 
  -5   6   6      251.18      251.02     12.04 o 
  -4   6   6      676.00      690.95     17.07 o 
  -3   6   6      394.14      369.46     11.82 o 
  -2   6   6     1477.82     1471.56     27.26 o 
  -1   6   6     1634.75     1576.56     29.27 o 
   0   6   6       36.50       33.64      6.63 o 
   1   6   6      213.87      257.42     12.38 o 
   2   6   6        0.35       -8.26      9.64 o 
   3   6   6      790.93      764.52     21.14 o 
   4   6   6      833.69      819.41     24.77 o 
   5   6   6        6.80        9.90     13.14 o 
   6   6   6       27.74        1.74     14.94 o 
   7   6   6       23.53       14.76     14.36 o 
   8   6   6      109.57      113.72     14.59 o 
   9   6   6        3.52        7.56     19.88 o 
 -10   7   6      535.65      535.65     24.52 o 
  -9   7   6       14.97       21.42     13.61 o 
  -8   7   6      234.76      237.00     17.09 o 
  -7   7   6      388.43      393.59     18.61 o 
  -6   7   6     2525.09     2695.69     59.03 o 
  -5   7   6        2.86        5.59      8.91 o 
  -4   7   6      282.65      253.59     11.64 o 
  -3   7   6       64.30       61.87      7.04 o 
  -2   7   6        6.56       22.84      7.52 o 
  -1   7   6     1066.23     1090.41     23.47 o 
   0   7   6      633.58      654.55     24.88 o 
   1   7   6      898.82      881.92     27.10 o 
   2   7   6      790.54      770.37     23.70 o 
   3   7   6     1392.51     1413.53     36.53 o 
   4   7   6      135.91      140.70     14.27 o 
   5   7   6      314.97      350.36     18.65 o 
   6   7   6       11.99       14.53     13.10 o 
   7   7   6      248.83      242.11     27.07 o 
   8   7   6        0.27       11.04     15.15 o 
   9   7   6       12.94        2.15     14.96 o 
  -9   8   6        7.30       20.88     15.12 o 
  -8   8   6        0.06      -10.49     11.54 o 
  -7   8   6      216.37      229.77     15.23 o 
  -6   8   6      132.23      153.35     13.49 o 
  -5   8   6      570.57      565.26     18.45 o 
  -4   8   6       22.54       23.58      8.06 o 
  -3   8   6        0.05        3.99      6.44 o 
  -2   8   6      618.46      611.48     16.05 o 
  -1   8   6      207.21      207.43     10.52 o 
   0   8   6       84.49       98.63     10.70 o 
   1   8   6      176.43      196.75     13.70 o 
   2   8   6     1353.87     1365.52     40.61 o 
   3   8   6      312.82      304.77     17.53 o 
   4   8   6      535.04      499.36     24.54 o 
   5   8   6      154.57      141.81     17.70 o 
   6   8   6      489.48      523.07     34.97 o 
   7   8   6      448.83      488.81     24.13 o 
   8   8   6       51.78       47.96     14.85 o 
  -9   9   6        2.47      -11.87     21.66 o 
  -8   9   6      427.17      433.44     50.57 o 
  -7   9   6       20.09       50.56     17.95 o 
  -6   9   6        2.33      -13.38      8.64 o 
  -5   9   6       20.61       78.04     49.41 o 
  -4   9   6        1.54       -9.58      8.53 o 
  -3   9   6       59.61       51.30     10.18 o 
  -2   9   6      849.11      864.76     24.13 o 
  -1   9   6       49.09       53.73      7.66 o 
   0   9   6      297.35      290.51     15.29 o 
   1   9   6     1398.09     1421.12     37.58 o 
   2   9   6      286.12      245.09     14.88 o 
   3   9   6      237.67      237.45     23.26 o 
   4   9   6      133.32      147.37     14.18 o 
   5   9   6      811.83      823.93     28.74 o 
   6   9   6        0.28      -16.13     14.68 o 
   7   9   6      152.49      193.02     20.05 o 
  -8  10   6       25.28       11.04     18.88 o 
  -7  10   6        3.40      -21.67     16.97 o 
  -6  10   6      241.13      271.81     40.72 o 
  -5  10   6       40.68       91.93     18.98 o 
  -4  10   6      197.31      188.32     15.29 o 
  -3  10   6      364.83      386.10     16.68 o 
  -2  10   6      177.93      187.38     19.49 o 
  -1  10   6      704.08      661.34     22.31 o 
   0  10   6      420.15      407.59     17.43 o 
   1  10   6        4.66       -6.71     11.34 o 
   2  10   6       52.34       37.75     13.50 o 
   3  10   6      280.99      289.59     23.76 o 
   4  10   6       11.87       39.92     13.28 o 
   5  10   6        1.11       18.51     14.89 o 
   6  10   6      214.69      163.30     18.70 o 
  -6  11   6      224.05      219.33     24.61 o 
  -5  11   6      349.13      353.26     35.10 o 
  -4  11   6       12.66       11.26     19.34 o 
  -3  11   6      449.56      398.02     22.73 o 
  -2  11   6       46.95       46.66     15.20 o 
  -1  11   6      133.12      161.27     20.57 o 
   0  11   6      474.69      470.20     20.20 o 
   1  11   6       72.78       78.18     12.87 o 
   2  11   6       73.74       76.46     14.71 o 
   3  11   6       60.31       78.80     15.07 o 
   4  11   6       44.82       42.54     13.32 o 
   5  11   6        1.75       -7.38     15.42 o 
  -5  12   6      334.68      334.40     24.65 o 
  -4  12   6      106.71      103.57     17.19 o 
  -3  12   6      592.23      601.73     31.47 o 
  -2  12   6      368.87      356.46     24.25 o 
  -1  12   6      602.33      577.58     31.36 o 
   0  12   6        3.40       -0.48     15.86 o 
   1  12   6       83.20       70.75     18.20 o 
   2  12   6        8.30        0.97     25.91 o 
   3  12   6      108.14      114.45     20.67 o 
  -1  13   6      147.43      166.79     22.43 o 
   0  13   6      135.66      163.74     30.90 o 
 -11   0   7      539.53      513.71     35.72 o 
  -9   0   7     2575.47     2506.84     75.84 o 
  -7   0   7      209.14      272.83     33.59 o 
  -5   0   7     1314.33     1352.59     33.31 o 
  -3   0   7       36.28       47.02      7.84 o 
  -1   0   7      198.55      201.84      8.13 o 
   1   0   7     4684.24     4756.97     89.87 o 
   3   0   7      447.44      480.23     26.13 o 
   5   0   7      422.33      369.41     21.72 o 
   7   0   7     3829.48     3754.74    113.38 o 
   9   0   7      697.05      705.47     40.53 o 
 -12   1   7       10.72        9.84     14.01 o 
 -11   1   7      258.16      233.62     17.52 o 
 -10   1   7       60.32       50.30     12.40 o 
  -9   1   7       14.76       15.50     12.57 o 
  -8   1   7      632.09      587.02     21.27 o 
  -7   1   7      729.13      734.86     21.47 o 
  -6   1   7      761.22      725.77     16.15 o 
  -5   1   7      552.96      576.77     12.80 o 
  -4   1   7       63.08       65.14      5.20 o 
  -3   1   7      286.94      243.15      7.80 o 
  -2   1   7      298.58      308.41      8.99 o 
  -1   1   7      456.44      417.44      9.06 o 
   0   1   7     2542.70     2491.82     33.97 o 
   1   1   7        5.98        2.87      4.98 o 
   2   1   7      796.95      758.92     16.64 o 
   3   1   7       21.46       17.54      7.63 o 
   4   1   7      137.62      108.76     10.64 o 
   5   1   7       19.83        4.38     10.76 o 
   6   1   7      171.32      174.77     19.29 o 
   7   1   7      572.55      575.57     21.81 o 
   8   1   7      290.95      269.25     18.41 o 
   9   1   7       11.24       23.71     16.19 o 
  10   1   7       12.64       28.70     16.59 o 
 -12   2   7       87.04       94.19     17.41 o 
 -11   2   7       52.52       45.89     14.40 o 
 -10   2   7      110.67      110.81     12.70 o 
  -9   2   7       23.78       13.61     11.89 o 
  -8   2   7      188.47      191.28     14.98 o 
  -7   2   7      269.60      286.18     14.54 o 
  -6   2   7       19.00       20.10      7.48 o 
  -5   2   7      215.46      190.33      7.08 o 
  -4   2   7       18.60       22.21      6.40 o 
  -3   2   7     4050.30     4142.95     61.34 o 
  -2   2   7       81.93       79.48      3.14 o 
  -1   2   7     1772.61     1711.18     23.78 o 
   0   2   7       66.78       59.09      4.08 o 
   1   2   7      105.99      121.88      6.07 o 
   2   2   7      210.97      189.95      8.93 o 
   3   2   7     2602.44     2676.95     56.59 o 
   4   2   7      210.31      220.51     13.34 o 
   5   2   7      251.11      227.90     13.65 o 
   6   2   7      123.45      128.37     13.56 o 
   7   2   7       53.58       40.53     13.30 o 
   8   2   7      251.30      254.96     17.34 o 
   9   2   7      103.76       94.47     15.67 o 
  10   2   7       12.56       14.06     16.74 o 
 -11   3   7      189.95      177.89     15.52 o 
 -10   3   7      829.96      862.43     28.07 o 
  -9   3   7      151.80      124.42     12.62 o 
  -8   3   7       28.87       48.82     10.54 o 
  -7   3   7      223.14      235.69     13.58 o 
  -6   3   7       17.00       20.82      8.33 o 
  -5   3   7      824.26      835.15     17.42 o 
  -4   3   7      247.47      284.03      7.62 o 
  -3   3   7      207.84      243.87      9.52 o 
  -2   3   7        6.15       -1.70      6.85 o 
  -1   3   7     1796.67     1801.66     32.01 o 
   0   3   7      225.79      245.55      6.94 o 
   1   3   7     1869.91     1978.14     36.77 o 
   2   3   7     1769.11     1858.22     37.16 o 
   3   3   7      212.77      198.74     12.02 o 
   4   3   7       54.42       54.21     11.63 o 
   5   3   7       36.38       49.42     11.86 o 
   6   3   7      178.31      205.46     16.21 o 
   7   3   7      321.94      313.44     17.96 o 
   8   3   7        0.79       21.37     14.08 o 
   9   3   7        5.24        8.11     15.87 o 
  10   3   7      276.86      268.78     20.61 o 
 -11   4   7       13.86       -0.93     13.67 o 
 -10   4   7        4.47        1.60     13.43 o 
  -9   4   7      243.61      271.13     20.94 o 
  -8   4   7       18.71       36.16     18.85 o 
  -7   4   7      103.36       99.05     23.55 o 
  -6   4   7      172.56      180.72     11.07 o 
  -5   4   7       96.42      109.95      6.58 o 
  -4   4   7       72.20       81.95      5.68 o 
  -3   4   7       13.08       15.70      4.05 o 
  -2   4   7     1839.29     1884.86     38.20 o 
  -1   4   7      291.27      311.15     11.85 o 
   0   4   7      118.10      108.88     11.99 o 
   1   4   7       52.72       36.17      6.39 o 
   2   4   7      454.68      463.23     13.97 o 
   3   4   7      280.94      289.59     12.96 o 
   4   4   7       15.79        3.50     11.74 o 
   5   4   7       81.71       86.86     12.37 o 
   6   4   7       14.78       35.65     14.71 o 
   7   4   7        2.97       -6.59     12.90 o 
   8   4   7        0.88       -9.05     13.82 o 
   9   4   7      209.74      183.41     17.60 o 
  10   4   7       76.15       75.59     16.03 o 
 -11   5   7      248.28      225.01     34.59 o 
 -10   5   7       28.52       42.57     13.61 o 
  -9   5   7      237.74      259.52     16.73 o 
  -8   5   7       38.36       35.52     11.67 o 
  -7   5   7       70.37      101.28     17.31 o 
  -6   5   7        6.50        5.85     15.42 o 
  -5   5   7      173.37      192.71      8.65 o 
  -4   5   7     1531.18     1612.98     28.06 o 
  -3   5   7        9.30        6.36      4.10 o 
  -2   5   7     2103.93     2135.63     47.26 o 
  -1   5   7     1217.32     1229.03     29.17 o 
   0   5   7     1344.72     1381.41     27.50 o 
   1   5   7      727.49      780.07     17.78 o 
   2   5   7       43.54       46.08      7.73 o 
   3   5   7      142.37      138.08     11.51 o 
   4   5   7       47.76       67.21     14.70 o 
   5   5   7        0.10        9.53     12.16 o 
   6   5   7      671.01      687.13     27.27 o 
   7   5   7       37.29       34.79     12.83 o 
   8   5   7      107.98       63.95     14.63 o 
   9   5   7       36.51       30.65     15.63 o 
 -10   6   7        9.30       26.14     13.01 o 
  -9   6   7        0.90       -0.77     28.40 o 
  -8   6   7       84.37       63.04     11.26 o 
  -7   6   7      522.99      497.41     19.26 o 
  -6   6   7       46.97       47.68     11.29 o 
  -5   6   7      668.87      714.08     23.44 o 
  -4   6   7        0.97       -0.80      6.60 o 
  -3   6   7      192.92      219.47     12.14 o 
  -2   6   7      416.78      420.27     13.66 o 
  -1   6   7      774.59      830.05     17.89 o 
   0   6   7      918.31      914.48     21.12 o 
   1   6   7      146.99      156.00      9.74 o 
   2   6   7      831.64      847.93     23.41 o 
   3   6   7       11.76        7.27     10.67 o 
   4   6   7      135.47      131.31     14.36 o 
   5   6   7       94.32      130.98     19.58 o 
   6   6   7      280.26      274.70     19.11 o 
   7   6   7      433.97      476.52     19.60 o 
   8   6   7      122.31      133.99     16.39 o 
   9   6   7       48.04       54.15     17.64 o 
 -10   7   7       22.74        1.44     18.11 o 
  -9   7   7      328.03      383.37     21.55 o 
  -8   7   7      471.64      471.44     20.33 o 
  -7   7   7      377.64      344.06     19.94 o 
  -6   7   7       26.81       17.57     11.14 o 
  -5   7   7        0.27       23.75     12.61 o 
  -4   7   7      473.13      489.41     14.40 o 
  -3   7   7      285.24      275.47      9.22 o 
  -2   7   7      181.98      194.57     11.10 o 
  -1   7   7      370.98      375.54     10.49 o 
   0   7   7        0.50        7.32      7.21 o 
   1   7   7       71.51       58.84      9.08 o 
   2   7   7      399.23      399.32     18.32 o 
   3   7   7        1.13      -13.51     12.52 o 
   4   7   7      202.49      227.43     16.20 o 
   5   7   7      523.33      521.18     19.66 o 
   6   7   7      313.52      304.70     16.90 o 
   7   7   7      181.99      206.17     15.69 o 
   8   7   7       24.08       28.95     13.43 o 
  -9   8   7       55.55       50.39     25.19 o 
  -8   8   7      132.52      131.37     18.40 o 
  -7   8   7       29.20       54.11     11.22 o 
  -6   8   7      296.47      318.23     15.69 o 
  -5   8   7        3.85       -4.47      8.57 o 
  -4   8   7      352.83      352.72     15.40 o 
  -3   8   7       71.12       78.89     15.09 o 
  -2   8   7      342.18      323.26     13.18 o 
  -1   8   7      503.19      476.35     17.21 o 
   0   8   7      140.65      143.21     11.47 o 
   1   8   7      260.51      241.64     15.84 o 
   2   8   7      348.08      351.69     16.87 o 
   3   8   7       54.16       70.64     13.30 o 
   4   8   7       18.48        4.24     13.62 o 
   5   8   7       79.94      101.03     14.33 o 
   6   8   7      230.86      238.87     24.29 o 
   7   8   7       23.84       24.65     13.99 o 
   8   8   7        4.40       -9.29     15.86 o 
  -8   9   7       92.50       74.25     19.40 o 
  -7   9   7        4.57       27.11     18.86 o 
  -6   9   7      803.53      832.24     34.34 o 
  -5   9   7       27.95       20.61      8.91 o 
  -4   9   7        2.74      -19.71     11.26 o 
  -3   9   7       42.91       23.73     11.77 o 
  -2   9   7      769.42      735.61     29.60 o 
  -1   9   7       19.48       17.69     12.40 o 
   0   9   7       30.54       39.21     11.37 o 
   1   9   7      341.14      310.69     15.03 o 
   2   9   7        0.62      -19.65     12.04 o 
   3   9   7       70.37       46.92     14.98 o 
   4   9   7       17.49        7.71     11.74 o 
   5   9   7        3.30       11.57     14.45 o 
   6   9   7       28.08       53.17     13.62 o 
   7   9   7        2.09        4.87     14.63 o 
  -7  10   7       17.37        3.58     16.51 o 
  -6  10   7       11.68       23.03     17.58 o 
  -5  10   7       66.99      103.12     19.94 o 
  -4  10   7       31.81       29.39     17.79 o 
  -3  10   7      139.77      112.21     16.87 o 
  -2  10   7       96.28       63.10     14.64 o 
  -1  10   7       47.89       58.89     15.36 o 
   0  10   7     1463.87     1439.98     36.24 o 
   1  10   7      120.12      122.73     12.96 o 
   2  10   7       12.67       12.90     12.07 o 
   3  10   7        8.81       10.12     13.85 o 
   4  10   7      188.88      210.74     17.61 o 
   5  10   7      471.32      476.77     21.37 o 
   6  10   7       26.57       38.04     15.35 o 
  -6  11   7        0.11      -11.31     20.72 o 
  -5  11   7      337.44      315.01     26.71 o 
  -4  11   7        5.99       13.51     16.35 o 
  -3  11   7      230.10      224.22     20.51 o 
  -2  11   7      376.86      367.38     23.12 o 
  -1  11   7       23.51        1.31     29.16 o 
   0  11   7       34.95       45.53     23.27 o 
   1  11   7       36.28       29.05     15.72 o 
   2  11   7      378.42      363.57     18.21 o 
   3  11   7       47.70       65.79     14.48 o 
   4  11   7       42.01       46.74     15.37 o 
   5  11   7      132.06      144.92     17.29 o 
  -4  12   7       29.62       33.17     16.71 o 
  -3  12   7       17.53       27.17     17.63 o 
  -2  12   7      210.95      180.62     19.96 o 
  -1  12   7        0.00        0.04     18.16 o 
   0  12   7      133.72      128.81     19.46 o 
   1  12   7       84.74       81.92     18.12 o 
   2  12   7       28.23        0.27     19.26 o 
   3  12   7       54.38       39.14     18.51 o 
 -12   0   8      197.05      181.37     33.24 o 
 -10   0   8      301.38      266.27     21.69 o 
  -8   0   8      115.29      123.90     20.13 o 
  -6   0   8      375.44      400.32     14.74 o 
  -4   0   8    13738.29    13693.23    545.32 o 
  -2   0   8       34.34       39.13     12.07 o 
   0   0   8     2786.93     2686.24     51.02 o 
   2   0   8       10.76       -7.95     10.54 o 
   4   0   8      842.06      920.52     35.85 o 
   6   0   8      405.08      406.95     21.82 o 
   8   0   8      229.16      245.39     28.56 o 
  10   0   8       24.62       25.42     36.61 o 
 -12   1   8      376.92      384.22     25.72 o 
 -11   1   8      237.35      253.06     17.13 o 
 -10   1   8        6.08        9.68     12.86 o 
  -9   1   8      440.41      428.14     20.38 o 
  -8   1   8       73.14       86.82     12.15 o 
  -7   1   8       52.38       45.89      8.77 o 
  -6   1   8      289.25      260.05     10.80 o 
  -5   1   8      726.04      775.01     15.93 o 
  -4   1   8      581.13      648.31     11.59 o 
  -3   1   8      577.07      606.63     12.65 o 
  -2   1   8       41.98       48.55      2.77 o 
  -1   1   8     1154.44     1155.65     18.93 o 
   0   1   8        0.01       -2.81      4.00 o 
   1   1   8       52.17       56.22      6.10 o 
   2   1   8     5384.87     5572.47     86.64 o 
   3   1   8      419.34      414.02     14.99 o 
   4   1   8        8.92       -5.99     10.50 o 
   5   1   8       89.50       88.67     14.65 o 
   6   1   8       22.19       34.25     13.87 o 
   7   1   8       83.43      102.72     13.96 o 
   8   1   8      202.50      179.72     21.35 o 
   9   1   8        0.00        6.96     15.16 o 
  10   1   8       79.42       81.85     16.04 o 
 -12   2   8      305.83      283.96     29.31 o 
 -11   2   8      738.73      776.91     27.95 o 
 -10   2   8      162.11      169.14     14.54 o 
  -9   2   8      148.84      167.38     15.09 o 
  -8   2   8      169.30      179.99     12.89 o 
  -7   2   8        1.75      -11.07      8.50 o 
  -6   2   8      114.01      124.45      8.34 o 
  -5   2   8      371.24      388.65      9.25 o 
  -4   2   8     2484.95     2694.71     36.81 o 
  -3   2   8     2647.12     2668.15     44.94 o 
  -2   2   8      145.24      151.39      4.20 o 
  -1   2   8      134.56      138.78      4.82 o 
   0   2   8       15.34        7.92      4.24 o 
   1   2   8     1796.16     1837.07     34.59 o 
   2   2   8      109.70       94.29     10.72 o 
   3   2   8      109.46      114.09     10.45 o 
   4   2   8       53.28       43.99     11.24 o 
   5   2   8       13.25       16.58     11.96 o 
   6   2   8       15.70       -7.80     21.71 o 
   7   2   8      264.79      206.78     17.15 o 
   8   2   8      365.87      327.14     23.08 o 
   9   2   8        0.68       11.98     14.93 o 
  10   2   8      505.73      521.17     29.33 o 
 -11   3   8      279.77      312.31     29.15 o 
 -10   3   8       59.99       55.38     11.57 o 
  -9   3   8      289.30      274.40     25.77 o 
  -8   3   8      198.10      174.78     14.70 o 
  -7   3   8      110.12      107.05      9.53 o 
  -6   3   8       50.59       43.91      7.05 o 
  -5   3   8      994.65      989.48     19.91 o 
  -4   3   8        7.92        4.11      4.27 o 
  -3   3   8       62.34       48.25      3.72 o 
  -2   3   8     2537.82     2655.10     46.67 o 
  -1   3   8      605.53      620.37     10.86 o 
   0   3   8     1049.54     1099.90     20.63 o 
   1   3   8     3071.64     3172.86     53.51 o 
   2   3   8      113.56      118.98      8.28 o 
   3   3   8      328.52      369.83     20.83 o 
   4   3   8        1.97        2.35     11.14 o 
   5   3   8      261.10      252.66     14.81 o 
   6   3   8       23.14       32.14     20.02 o 
   7   3   8       45.40       46.64     13.14 o 
   8   3   8      327.68      335.68     20.24 o 
   9   3   8       80.67      111.24     67.22 o 
  10   3   8      112.41       98.39     16.87 o 
 -11   4   8       56.97       45.30     15.74 o 
 -10   4   8      266.90      264.23     16.64 o 
  -9   4   8        0.37        4.55     12.50 o 
  -8   4   8      107.11      100.93     12.10 o 
  -7   4   8       19.51       19.20     11.19 o 
  -6   4   8      125.98      143.92      8.81 o 
  -5   4   8      493.30      476.37     11.87 o 
  -4   4   8      231.74      256.92      7.18 o 
  -3   4   8      129.24      118.09      6.81 o 
  -2   4   8      542.41      530.85     14.34 o 
  -1   4   8     1690.44     1845.87     39.14 o 
   0   4   8       66.85       96.44      7.85 o 
   1   4   8        2.48       -3.73      6.99 o 
   2   4   8       52.86       65.07      8.11 o 
   3   4   8     1687.82     1782.00     41.65 o 
   4   4   8      112.71      113.62     12.82 o 
   5   4   8      160.06      178.43     14.31 o 
   6   4   8      111.01      118.37     14.31 o 
   7   4   8        5.14        6.44     14.53 o 
   8   4   8      407.54      429.23     23.43 o 
   9   4   8      207.61      225.05     18.63 o 
 -11   5   8        0.02       24.76     17.88 o 
 -10   5   8      140.58      149.79     15.03 o 
  -9   5   8      243.04      247.01     16.52 o 
  -8   5   8      269.60      299.19     15.78 o 
  -7   5   8      178.96      197.46     13.58 o 
  -6   5   8      296.86      314.18     12.72 o 
  -5   5   8       38.14       45.62      6.47 o 
  -4   5   8       57.75       53.12      5.58 o 
  -3   5   8        5.72       18.05      8.16 o 
  -2   5   8      103.65      105.82      9.07 o 
  -1   5   8      118.68      103.98      9.91 o 
   0   5   8      167.87      162.47      7.67 o 
   1   5   8      886.93      931.80     21.91 o 
   2   5   8      876.61      803.98     20.26 o 
   3   5   8       31.30       28.07     10.93 o 
   4   5   8        1.70       -0.78     12.19 o 
   5   5   8      206.00      227.52     18.50 o 
   6   5   8     1044.36     1038.31     39.23 o 
   7   5   8        1.49       17.40     17.41 o 
   8   5   8      851.54      878.60     30.10 o 
   9   5   8       68.84       80.53     18.31 o 
 -10   6   8      103.93      103.28     17.29 o 
  -9   6   8       63.41       53.40     11.01 o 
  -8   6   8      250.63      259.33     14.13 o 
  -7   6   8      258.24      259.96     18.45 o 
  -6   6   8      309.25      368.27     44.12 o 
  -5   6   8        4.03        2.24      8.82 o 
  -4   6   8      668.51      663.93     15.63 o 
  -3   6   8        0.23       21.12     11.43 o 
  -2   6   8      164.64      173.93     14.42 o 
  -1   6   8       80.58       85.61      5.19 o 
   0   6   8      299.31      313.28     10.30 o 
   1   6   8        4.83       -2.93      7.15 o 
   2   6   8      105.27      112.61     14.62 o 
   3   6   8       36.34       25.12     11.58 o 
   4   6   8      500.36      476.60     19.68 o 
   5   6   8      636.90      623.11     22.26 o 
   6   6   8       35.94       32.23     12.74 o 
   7   6   8        0.09      -10.69     16.33 o 
   8   6   8      652.31      611.30     25.59 o 
   9   6   8       24.56       22.60     16.28 o 
 -10   7   8      241.63      281.94     29.35 o 
  -9   7   8       89.33       77.32     13.76 o 
  -8   7   8       52.41       53.52     11.77 o 
  -7   7   8        0.56       -5.01      9.78 o 
  -6   7   8       56.21       39.83     11.57 o 
  -5   7   8      279.92      281.59     13.27 o 
  -4   7   8        3.79        2.40      6.05 o 
  -3   7   8      362.98      342.48     14.11 o 
  -2   7   8      325.32      318.51     17.10 o 
  -1   7   8       92.54       97.21      6.01 o 
   0   7   8      300.38      325.46     11.62 o 
   1   7   8      234.95      223.39     12.28 o 
   2   7   8     1658.58     1625.48     39.03 o 
   3   7   8      882.95      844.02     26.61 o 
   4   7   8      907.35      951.11     25.39 o 
   5   7   8        9.93       -2.44     13.97 o 
   6   7   8       36.81       60.38     14.93 o 
   7   7   8       28.48       36.17     14.85 o 
   8   7   8      147.40      115.08     16.96 o 
  -9   8   8      481.58      521.07     39.93 o 
  -8   8   8        2.44       -5.39     15.07 o 
  -7   8   8       72.70       87.95     17.44 o 
  -6   8   8        3.42       -1.33     10.51 o 
  -5   8   8      328.47      312.09     14.60 o 
  -4   8   8       54.08       56.12     10.87 o 
  -3   8   8       15.75       25.63      6.02 o 
  -2   8   8      555.77      571.81     13.60 o 
  -1   8   8      510.14      487.70     17.80 o 
   0   8   8        0.04        9.58      6.67 o 
   1   8   8       12.06       18.44      7.41 o 
   2   8   8       60.87       42.99     12.34 o 
   3   8   8      234.52      229.10     15.58 o 
   4   8   8      318.06      297.45     18.00 o 
   5   8   8       32.57       37.49     14.87 o 
   6   8   8      157.04      179.25     18.00 o 
   7   8   8        0.66       14.61     14.79 o 
   8   8   8      113.33      110.96     16.07 o 
  -8   9   8        2.72       24.39     31.55 o 
  -7   9   8      441.33      412.22     25.10 o 
  -6   9   8      249.14      275.56     33.41 o 
  -5   9   8      165.95      156.65     20.33 o 
  -4   9   8       15.89        1.28     14.92 o 
  -3   9   8        1.17      -22.28     12.88 o 
  -2   9   8     1103.37     1065.09     26.45 o 
  -1   9   8     1636.05     1688.88     42.01 o 
   0   9   8      102.99      102.72     12.70 o 
   1   9   8        0.21       -8.76     10.08 o 
   2   9   8      311.04      299.70     16.48 o 
   3   9   8      410.20      382.53     17.52 o 
   4   9   8      272.43      289.11     15.33 o 
   5   9   8       53.40       56.00     13.79 o 
   6   9   8        6.55      -10.61     13.66 o 
   7   9   8      133.17      110.96     17.87 o 
  -7  10   8        1.47        9.91     26.76 o 
  -6  10   8       10.35       12.94     15.68 o 
  -5  10   8       51.44       47.58     16.06 o 
  -4  10   8       79.57       69.25     16.78 o 
  -3  10   8      254.08      250.55     21.33 o 
  -2  10   8      409.34      452.60     34.37 o 
  -1  10   8        3.70      -12.39     19.94 o 
   0  10   8       31.90       27.80     22.69 o 
   1  10   8        0.40        9.86     10.68 o 
   2  10   8       70.01       53.52     12.59 o 
   3  10   8      215.04      222.23     16.42 o 
   4  10   8       61.77       56.99     15.12 o 
   5  10   8      436.47      421.10     23.31 o 
   6  10   8       25.31       28.21     16.87 o 
  -6  11   8      105.98      121.00     22.34 o 
  -5  11   8        1.90       -6.70     16.41 o 
  -4  11   8      343.25      349.67     23.28 o 
  -3  11   8       15.84       23.27     19.24 o 
  -2  11   8      270.08      231.58     21.47 o 
  -1  11   8      258.35      270.16     20.84 o 
   0  11   8      401.66      439.10     25.23 o 
   1  11   8       41.31       47.19     16.94 o 
   2  11   8        9.33       -3.73     18.78 o 
   3  11   8       98.26       67.80     19.97 o 
   4  11   8        0.15      -25.34     17.94 o 
  -4  12   8        0.92       12.07     15.28 o 
  -3  12   8      708.95      690.56     30.68 o 
  -2  12   8       69.76       61.35     16.33 o 
  -1  12   8       54.95       68.28     18.78 o 
   0  12   8        5.16       43.17     17.96 o 
   1  12   8      223.59      248.33     22.38 o 
   2  12   8       22.92       -2.17     16.13 o 
 -11   0   9      245.08      273.97     48.05 o 
  -9   0   9        5.93        1.35     15.04 o 
  -7   0   9       56.34       53.41     24.66 o 
  -5   0   9     1528.81     1617.31     39.64 o 
  -3   0   9      808.36      900.48     19.02 o 
  -1   0   9     1249.67     1275.36     27.67 o 
   1   0   9     2454.99     2714.15     56.90 o 
   3   0   9     1520.25     1848.57     65.43 o 
   5   0   9     2616.41     2650.72     80.98 o 
   7   0   9      122.56      114.25     47.02 o 
   9   0   9        3.21       34.64     22.32 o 
 -12   1   9        8.60       26.72     17.47 o 
 -11   1   9       40.65       50.37     12.33 o 
 -10   1   9      105.85       97.42     15.50 o 
  -9   1   9      160.95      172.63     13.98 o 
  -8   1   9     1565.55     1605.49     37.33 o 
  -7   1   9       49.72       47.72     10.37 o 
  -6   1   9      924.99      993.41     19.74 o 
  -5   1   9      396.38      418.34      9.73 o 
  -4   1   9       50.54       56.55      6.60 o 
  -3   1   9       27.25       48.01      7.00 o 
  -2   1   9     1417.04     1396.49     20.98 o 
  -1   1   9        1.25        2.03      3.63 o 
   0   1   9     2246.44     2200.11     33.99 o 
   1   1   9      407.35      448.48     11.91 o 
   2   1   9      397.89      362.24     13.26 o 
   3   1   9      104.88      111.22     10.58 o 
   4   1   9     2495.33     2636.55     59.90 o 
   5   1   9       85.21      100.44     17.60 o 
   6   1   9      108.48      121.74     14.25 o 
   7   1   9      969.63      888.94     26.94 o 
   8   1   9       81.53      119.90     14.69 o 
   9   1   9      121.56      125.51     16.30 o 
  10   1   9        2.27        2.35     15.96 o 
 -11   2   9        1.22       -4.03     14.71 o 
 -10   2   9       79.32       92.21     21.64 o 
  -9   2   9      205.50      205.15     15.77 o 
  -8   2   9      843.04      874.13     29.75 o 
  -7   2   9       48.31       36.12      7.50 o 
  -6   2   9     1533.54     1590.99     29.35 o 
  -5   2   9       59.68       55.56      7.43 o 
  -4   2   9      113.68      131.61     11.22 o 
  -3   2   9      120.82      145.57      6.69 o 
  -2   2   9      183.62      203.38      7.02 o 
  -1   2   9      795.87      796.28     13.97 o 
   0   2   9     2006.47     1960.89     30.36 o 
   1   2   9      556.36      650.13     15.40 o 
   2   2   9       14.28       11.42      7.22 o 
   3   2   9        0.59        9.16     11.26 o 
   4   2   9      133.70      136.95     12.66 o 
   5   2   9      401.55      423.26     19.21 o 
   6   2   9      505.21      497.61     19.63 o 
   7   2   9      499.52      515.48     30.25 o 
   8   2   9       97.01       86.34     15.54 o 
   9   2   9        1.03       -4.71     16.19 o 
  10   2   9      205.31      202.40     31.38 o 
 -11   3   9        1.07      -19.77     17.63 o 
 -10   3   9      102.90       87.99     19.51 o 
  -9   3   9     2089.40     2170.20     48.93 o 
  -8   3   9      645.95      666.32     22.43 o 
  -7   3   9      542.62      503.88     15.35 o 
  -6   3   9      147.33      135.40      8.00 o 
  -5   3   9      343.80      357.50      9.25 o 
  -4   3   9       23.09       15.19      4.50 o 
  -3   3   9       25.86       28.60      3.03 o 
  -2   3   9       42.70       48.51      2.80 o 
  -1   3   9       55.92       50.59      4.55 o 
   0   3   9        3.48       12.88      4.32 o 
   1   3   9     1585.12     1626.42     30.56 o 
   2   3   9       27.57        3.89      7.70 o 
   3   3   9        1.93       -6.06     10.78 o 
   4   3   9      123.23      162.22     11.92 o 
   5   3   9       57.92       44.43     11.84 o 
   6   3   9      372.30      339.15     18.04 o 
   7   3   9      607.43      533.58     22.84 o 
   8   3   9      108.63      111.41     15.51 o 
   9   3   9      967.07     1006.51     33.63 o 
 -11   4   9      150.34      148.24     25.29 o 
 -10   4   9       87.96       90.09     13.48 o 
  -9   4   9      230.71      227.44     15.63 o 
  -8   4   9     2239.85     2184.75     48.88 o 
  -7   4   9     1723.21     1654.60     36.02 o 
  -6   4   9      158.29      158.68      8.44 o 
  -5   4   9      396.07      443.58     11.19 o 
  -4   4   9      127.28      131.47      5.64 o 
  -3   4   9      490.38      486.53     14.61 o 
  -2   4   9      267.01      275.78     10.52 o 
  -1   4   9     2192.27     2404.00     48.48 o 
   0   4   9        6.95        4.89      4.77 o 
   1   4   9      359.18      377.55     11.90 o 
   2   4   9       12.91       17.37      7.66 o 
   3   4   9        3.98       16.22     12.49 o 
   4   4   9      277.20      284.70     15.25 o 
   5   4   9      238.02      239.14     15.69 o 
   6   4   9       35.75       20.62     12.54 o 
   7   4   9      298.89      308.45     18.29 o 
   8   4   9      592.55      589.17     23.52 o 
   9   4   9       64.40       70.49     16.62 o 
 -11   5   9      245.49      252.25     23.71 o 
 -10   5   9        5.82      -18.45     16.36 o 
  -9   5   9      629.96      667.07     24.23 o 
  -8   5   9       92.16       90.29     11.38 o 
  -7   5   9      898.55      895.58     23.87 o 
  -6   5   9      463.97      467.99     18.56 o 
  -5   5   9      431.87      473.55     11.73 o 
  -4   5   9      176.27      168.43      7.21 o 
  -3   5   9       16.66       35.57      7.62 o 
  -2   5   9       79.14       80.47      8.24 o 
  -1   5   9      395.43      364.82     13.87 o 
   0   5   9     1852.38     1855.67     42.33 o 
   1   5   9      573.76      595.04     15.68 o 
   2   5   9       14.42       24.44      8.67 o 
   3   5   9       32.68       59.09     13.37 o 
   4   5   9       10.18        5.27     13.97 o 
   5   5   9      590.65      610.03     20.28 o 
   6   5   9      260.14      277.96     15.48 o 
   7   5   9      218.71      193.91     16.02 o 
   8   5   9       13.03       32.97     15.41 o 
   9   5   9      231.93      212.39     19.51 o 
 -10   6   9      315.24      346.54     23.49 o 
  -9   6   9       28.98        9.52     11.77 o 
  -8   6   9       96.15       95.72     11.28 o 
  -7   6   9       71.68       58.03     10.56 o 
  -6   6   9       16.03       18.78     10.46 o 
  -5   6   9        1.38        8.13      6.40 o 
  -4   6   9      249.56      237.09      7.22 o 
  -3   6   9      367.45      377.91     15.90 o 
  -2   6   9        2.65       15.91     12.21 o 
  -1   6   9      131.20      135.60     15.28 o 
   0   6   9       76.47       85.18      6.83 o 
   1   6   9      112.95      126.91      9.20 o 
   2   6   9       66.40       53.00     11.78 o 
   3   6   9        0.33       -1.54     11.57 o 
   4   6   9      142.71      162.18     14.20 o 
   5   6   9       12.98        7.63     13.14 o 
   6   6   9      415.29      449.16     17.50 o 
   7   6   9       52.21       66.25     14.75 o 
   8   6   9       54.10       57.01     14.60 o 
 -10   7   9       75.82       35.70     35.93 o 
  -9   7   9        4.41      -15.94     24.44 o 
  -8   7   9       14.70       13.80     20.75 o 
  -7   7   9       27.76       37.00     10.16 o 
  -6   7   9        0.92        5.87     50.22 o 
  -5   7   9        3.90       19.79     15.05 o 
  -4   7   9      167.28      170.35      8.84 o 
  -3   7   9       94.13       86.86     17.03 o 
  -2   7   9      800.68      814.49     28.01 o 
  -1   7   9      111.85       95.50     14.50 o 
   0   7   9      574.07      572.16     14.74 o 
   1   7   9      435.21      424.24     13.64 o 
   2   7   9       18.73       37.25     12.82 o 
   3   7   9      139.61      161.70     14.23 o 
   4   7   9      129.86      119.82     13.78 o 
   5   7   9     1007.95      996.66     28.58 o 
   6   7   9        3.49       21.29     14.20 o 
   7   7   9      226.50      213.48     23.75 o 
   8   7   9        7.58        3.85     15.77 o 
  -9   8   9       63.20      101.32     29.60 o 
  -8   8   9       23.73       59.30     22.54 o 
  -7   8   9      330.12      336.31     21.43 o 
  -6   8   9       53.56       58.96     14.27 o 
  -5   8   9      958.56     1004.69     36.87 o 
  -4   8   9       54.75       42.97     16.07 o 
  -3   8   9      146.80      169.10     18.97 o 
  -2   8   9       18.98       10.27     14.60 o 
  -1   8   9     1085.47     1050.30     21.25 o 
   0   8   9       64.94       70.51     10.23 o 
   1   8   9      424.16      470.47     18.44 o 
   2   8   9      132.93      135.04     13.12 o 
   3   8   9        0.23      -28.53     17.53 o 
   4   8   9       24.57        2.31     13.27 o 
   5   8   9     1047.31     1061.16     30.57 o 
   6   8   9        2.98       -4.40     13.08 o 
   7   8   9      145.83      138.14     16.84 o 
  -8   9   9       38.63       19.37     23.27 o 
  -7   9   9      124.56      124.79     27.88 o 
  -6   9   9        1.16       -7.26     15.20 o 
  -5   9   9       84.85      100.13     17.67 o 
  -4   9   9       80.72       98.19     16.21 o 
  -3   9   9      208.20      218.52     22.93 o 
  -2   9   9     1888.09     1885.98     55.39 o 
  -1   9   9       14.95      -14.24      9.18 o 
   0   9   9       89.07       98.36     11.95 o 
   1   9   9       15.13       -2.06     10.95 o 
   2   9   9       77.32       80.76     12.82 o 
   3   9   9      487.30      484.42     19.52 o 
   4   9   9      147.12      155.93     15.60 o 
   5   9   9        5.80       -2.69     13.58 o 
   6   9   9      159.34      183.02     16.77 o 
  -7  10   9       28.62       14.61     24.92 o 
  -6  10   9       48.51       22.47     16.62 o 
  -5  10   9       15.44       29.17     15.50 o 
  -4  10   9      214.96      182.23     20.72 o 
  -3  10   9        1.61      -18.50     16.73 o 
  -2  10   9      163.38      162.59     19.86 o 
  -1  10   9        1.20      -17.00     14.16 o 
   0  10   9        1.19       -7.94     18.88 o 
   1  10   9       48.35       95.61     81.71 o 
   2  10   9      319.29      297.15     17.60 o 
   3  10   9       44.57       39.88     13.19 o 
   4  10   9       53.97       69.39     14.82 o 
   5  10   9       19.55       16.97     16.29 o 
  -6  11   9        0.19       -7.37     27.74 o 
  -5  11   9      126.90      107.44     16.53 o 
  -4  11   9        0.00        6.21     16.20 o 
  -3  11   9      492.60      488.90     26.43 o 
  -2  11   9        4.73       17.74     16.86 o 
  -1  11   9      299.56      273.10     20.93 o 
   0  11   9       43.26       33.51     16.00 o 
   1  11   9        0.09      -17.08     16.48 o 
   2  11   9       93.15       85.32     17.57 o 
   3  11   9        0.25       -3.43     17.86 o 
   4  11   9       31.40       29.76     18.04 o 
  -4  12   9       40.90       54.56     16.57 o 
  -3  12   9       41.65       30.48     20.55 o 
  -2  12   9     1042.82      968.64     46.38 o 
  -1  12   9        4.76       -4.99     16.97 o 
   0  12   9       91.53       60.80     16.74 o 
   1  12   9        8.33        1.42     16.28 o 
   2  12   9      221.34      203.67     22.28 o 
 -12   0  10       67.12       83.92     40.68 o 
 -10   0  10        3.18       22.47     16.54 o 
  -8   0  10     1768.01     1736.69     83.25 o 
  -6   0  10       41.88       59.91      8.07 o 
  -4   0  10        0.00       -3.68     10.92 o 
  -2   0  10     7559.29     7883.17    131.15 o 
   0   0  10     1774.02     1783.00     36.19 o 
   2   0  10     1441.01     1428.61     51.99 o 
   4   0  10       64.20       38.25     18.98 o 
   6   0  10        4.53       27.60     18.59 o 
   8   0  10      503.22      432.27     43.13 o 
 -11   1  10       69.04       74.07     18.51 o 
 -10   1  10      120.48      136.46     12.80 o 
  -9   1  10      719.04      698.01     21.99 o 
  -8   1  10        0.33       16.53      8.03 o 
  -7   1  10      430.77      420.79     13.28 o 
  -6   1  10       61.29       54.85      6.12 o 
  -5   1  10      923.34     1019.04     17.66 o 
  -4   1  10      574.62      556.70     13.71 o 
  -3   1  10      770.64      794.82     16.43 o 
  -2   1  10     4199.94     4520.94     59.42 o 
  -1   1  10     4583.07     5099.25     66.32 o 
   0   1  10      474.07      483.96     10.87 o 
   1   1  10      168.28      152.97      7.23 o 
   2   1  10      123.33      111.87      9.04 o 
   3   1  10       58.73       82.44     10.45 o 
   4   1  10       59.39       83.36     13.42 o 
   5   1  10      169.89      175.27     15.96 o 
   6   1  10       32.57       58.74     14.80 o 
   7   1  10       72.39       77.10     15.04 o 
   8   1  10      177.25      165.77     17.70 o 
   9   1  10       82.57      110.65     18.24 o 
 -11   2  10      169.20      146.66     19.07 o 
 -10   2  10      260.64      240.80     15.64 o 
  -9   2  10       24.83        8.18     12.71 o 
  -8   2  10      559.04      565.20     32.00 o 
  -7   2  10        2.22       -2.00      6.87 o 
  -6   2  10      947.82      980.80     19.94 o 
  -5   2  10      297.87      342.37     12.90 o 
  -4   2  10       23.40        7.78      6.00 o 
  -3   2  10      112.17      102.46      5.99 o 
  -2   2  10      182.93      219.10      6.14 o 
  -1   2  10      742.67      754.40     14.24 o 
   0   2  10       19.70       17.23      4.38 o 
   1   2  10       14.61        9.86      6.47 o 
   2   2  10       11.56        8.47      8.25 o 
   3   2  10      270.45      259.77     12.65 o 
   4   2  10       19.59       13.22     20.36 o 
   5   2  10        1.46       -6.06     13.61 o 
   6   2  10       10.42       22.18     14.66 o 
   7   2  10      803.08      731.89     25.04 o 
   8   2  10       16.37       29.74     16.42 o 
   9   2  10        5.47       11.38     14.70 o 
 -11   3  10      131.81      139.31     19.87 o 
 -10   3  10       89.02       89.93     17.84 o 
  -9   3  10      561.06      557.36     19.92 o 
  -8   3  10       26.39       26.33     10.55 o 
  -7   3  10       14.39        9.22      6.93 o 
  -6   3  10       21.81       26.18      5.54 o 
  -5   3  10      113.94      116.41      4.47 o 
  -4   3  10      494.88      471.65     13.83 o 
  -3   3  10      339.67      346.20      6.68 o 
  -2   3  10      237.45      233.28      6.12 o 
  -1   3  10     1197.99     1291.70     20.54 o 
   0   3  10      337.16      340.65      9.33 o 
   1   3  10        3.26        5.37      6.68 o 
   2   3  10      645.11      737.86     20.37 o 
   3   3  10      691.34      751.07     22.55 o 
   4   3  10       23.33       22.34     10.74 o 
   5   3  10       15.63       13.88     13.27 o 
   6   3  10     1245.22     1197.36     40.35 o 
   7   3  10        0.83       16.49     15.64 o 
   8   3  10        0.27        6.39     14.15 o 
   9   3  10      108.85      117.76     17.17 o 
 -11   4  10       13.51        4.64     16.91 o 
 -10   4  10       31.17        3.56     17.09 o 
  -9   4  10       72.51       71.36     11.15 o 
  -8   4  10        2.50      -14.81      9.84 o 
  -7   4  10      122.56      109.71      8.11 o 
  -6   4  10       58.77       55.77      7.00 o 
  -5   4  10      744.72      772.19     17.33 o 
  -4   4  10      477.47      492.90     10.05 o 
  -3   4  10      509.60      515.70     14.42 o 
  -2   4  10       39.37       48.20      8.53 o 
  -1   4  10       40.80       14.50      7.94 o 
   0   4  10        3.58       -1.02      4.64 o 
   1   4  10      525.08      544.06     15.74 o 
   2   4  10      205.99      211.29     11.93 o 
   3   4  10        1.29        4.48     11.46 o 
   4   4  10        2.89       14.28     11.86 o 
   5   4  10       34.48       56.68     14.01 o 
   6   4  10       22.73       21.49     12.75 o 
   7   4  10       26.95       16.31     15.33 o 
   8   4  10        0.08        4.63     14.72 o 
   9   4  10       13.32        9.72     14.37 o 
 -11   5  10        6.14       14.06     17.14 o 
 -10   5  10       29.24       37.13     15.33 o 
  -9   5  10       30.16       27.87     16.22 o 
  -8   5  10      695.28      805.77     24.01 o 
  -7   5  10        1.16      -15.62     10.60 o 
  -6   5  10     1440.86     1456.97     25.87 o 
  -5   5  10      411.12      396.26      9.79 o 
  -4   5  10      215.64      236.88      7.31 o 
  -3   5  10       27.08       39.70      7.34 o 
  -2   5  10      470.17      487.32     15.86 o 
  -1   5  10      136.16      139.57      9.72 o 
   0   5  10      235.02      212.66      9.76 o 
   1   5  10       65.83       63.81      8.81 o 
   2   5  10       13.20       23.94      9.63 o 
   3   5  10        6.09        7.94     11.76 o 
   4   5  10      135.48      160.67     15.63 o 
   5   5  10      936.06      901.20     27.89 o 
   6   5  10       67.81       63.00     14.44 o 
   7   5  10        2.79       30.14     21.55 o 
   8   5  10      295.95      315.64     23.80 o 
   9   5  10       52.82       44.86     15.95 o 
 -10   6  10      115.80       80.27     49.24 o 
  -9   6  10      172.14      166.86     17.80 o 
  -8   6  10      124.01      117.40     11.20 o 
  -7   6  10      382.69      374.77     16.04 o 
  -6   6  10        2.47        7.93     14.51 o 
  -5   6  10     1053.66     1046.72     19.42 o 
  -4   6  10      527.66      491.91     17.06 o 
  -3   6  10      847.24      767.56     21.11 o 
  -2   6  10       32.87       32.61     13.47 o 
  -1   6  10        0.11        9.32     12.69 o 
   0   6  10       24.15       26.01      6.22 o 
   1   6  10      487.30      520.73     15.34 o 
   2   6  10      551.45      493.91     19.11 o 
   3   6  10      213.69      245.39     15.21 o 
   4   6  10      331.32      309.71     20.69 o 
   5   6  10      653.79      643.13     19.98 o 
   6   6  10        7.95        6.80     15.11 o 
   7   6  10        0.02       11.77     13.34 o 
   8   6  10       23.62        8.93     14.85 o 
 -10   7  10        5.65       11.90     20.92 o 
  -9   7  10        5.20        5.18     25.30 o 
  -8   7  10        5.29        6.51     37.47 o 
  -7   7  10       61.09       59.26     12.41 o 
  -6   7  10      896.30      893.47     41.45 o 
  -5   7  10       96.90       84.81      6.53 o 
  -4   7  10      426.13      444.63     24.36 o 
  -3   7  10      218.07      211.23     19.56 o 
  -2   7  10      447.19      436.07     21.37 o 
  -1   7  10      637.50      673.75     30.07 o 
   0   7  10       50.82       33.98      5.86 o 
   1   7  10       30.42       32.51      7.91 o 
   2   7  10      402.53      394.50     16.48 o 
   3   7  10      309.51      327.92     15.40 o 
   4   7  10      185.84      185.87     15.68 o 
   5   7  10     1175.29     1229.53     35.07 o 
   6   7  10     1084.12     1155.55     35.93 o 
   7   7  10       31.35       48.09     14.63 o 
   8   7  10      159.81      150.49     17.44 o 
  -9   8  10       68.30       25.90     31.55 o 
  -8   8  10       45.17       97.11     27.82 o 
  -7   8  10       16.92       46.41     26.32 o 
  -6   8  10      191.16      182.91     16.30 o 
  -5   8  10       25.39       11.99     13.28 o 
  -4   8  10      571.01      556.82     23.58 o 
  -3   8  10      840.89      898.96     32.39 o 
  -2   8  10      106.78      146.20     18.90 o 
  -1   8  10        0.96        0.12     23.40 o 
   0   8  10      200.00      196.65     10.76 o 
   1   8  10        0.53        7.98     10.04 o 
   2   8  10      136.15      141.22     13.01 o 
   3   8  10       27.68       -4.16     11.03 o 
   4   8  10      399.95      385.30     18.20 o 
   5   8  10      142.52      125.21     17.31 o 
   6   8  10        1.68      -23.14     13.54 o 
   7   8  10        0.92       -6.11     16.43 o 
  -8   9  10      118.49       92.72     31.59 o 
  -7   9  10       59.34       59.28     25.67 o 
  -6   9  10        1.75        0.02     13.42 o 
  -5   9  10       27.64        4.76     13.91 o 
  -4   9  10       17.22      -14.01     13.92 o 
  -3   9  10      216.65      216.23     19.51 o 
  -2   9  10      173.75      153.73     18.74 o 
  -1   9  10      227.06      236.90     26.86 o 
   0   9  10        5.75       -7.84     14.24 o 
   1   9  10       65.68       58.66     15.93 o 
   2   9  10      182.56      181.03     15.59 o 
   3   9  10      219.51      228.91     16.21 o 
   4   9  10       33.65       26.81     13.92 o 
   5   9  10      157.82      140.88     16.75 o 
   6   9  10       71.73       94.17     16.46 o 
  -7  10  10      364.43      447.14     41.65 o 
  -6  10  10        0.39       -5.29     24.58 o 
  -5  10  10       30.39       57.43     27.26 o 
  -4  10  10      224.62      234.06     30.61 o 
  -3  10  10       32.81       31.45     17.30 o 
  -2  10  10       12.11      -11.45     16.89 o 
  -1  10  10        0.01        4.83     15.24 o 
   0  10  10       90.70       93.88     17.78 o 
   1  10  10      200.73      205.59     23.91 o 
   2  10  10       37.62       38.06     17.63 o 
   3  10  10      108.45      144.23     18.49 o 
   4  10  10      332.50      321.75     25.09 o 
   5  10  10       16.72       15.84     17.23 o 
  -6  11  10        1.63       13.49     35.28 o 
  -5  11  10        6.11       41.26     34.04 o 
  -4  11  10        1.61       -5.95     26.93 o 
  -3  11  10       29.22       33.12     18.01 o 
  -2  11  10      527.72      513.82     26.73 o 
  -1  11  10      238.25      219.94     19.75 o 
   0  11  10        4.40      -10.80     17.52 o 
   1  11  10        1.91       -0.91     17.60 o 
   2  11  10      198.82      202.59     19.89 o 
   3  11  10        0.01       -8.25     16.85 o 
  -3  12  10      488.97      447.54     31.05 o 
  -2  12  10        1.58       26.57     17.57 o 
  -1  12  10        6.81       -1.42     15.01 o 
   0  12  10       16.00       23.15     20.21 o 
   1  12  10       30.77       13.48     17.14 o 
 -11   0  11       36.89       46.51     31.54 o 
  -9   0  11     1499.09     1485.98     54.50 o 
  -7   0  11       17.47       29.72      8.56 o 
  -5   0  11      321.81      336.35     11.19 o 
  -3   0  11        5.61       10.19      4.06 o 
  -1   0  11      771.95      781.88     20.35 o 
   1   0  11     1075.68     1136.51     44.03 o 
   3   0  11      671.17      712.66     37.23 o 
   5   0  11        9.09       12.13     22.30 o 
   7   0  11      372.37      339.33     28.28 o 
   9   0  11      190.43      176.88     31.86 o 
 -11   1  11       15.72       22.78     18.53 o 
 -10   1  11        2.78       -9.58     12.86 o 
  -9   1  11        1.12      -19.20     10.09 o 
  -8   1  11      160.04      154.48     14.59 o 
  -7   1  11      878.39      846.23     18.28 o 
  -6   1  11      160.83      154.86      6.29 o 
  -5   1  11        8.47        6.85      8.73 o 
  -4   1  11      211.01      202.43      8.45 o 
  -3   1  11       63.69       59.83      5.38 o 
  -2   1  11       98.94       91.65      4.84 o 
  -1   1  11       30.62       23.64      4.34 o 
   0   1  11      855.27      881.37     20.44 o 
   1   1  11       35.54       34.40      8.68 o 
   2   1  11        9.41       -9.08      9.34 o 
   3   1  11      572.63      578.64     19.42 o 
   4   1  11     2088.39     2081.71     47.15 o 
   5   1  11      700.82      695.32     22.65 o 
   6   1  11      413.59      443.72     21.20 o 
   7   1  11       26.37       10.81     15.28 o 
   8   1  11       63.19       63.55     18.63 o 
   9   1  11       22.83        6.30     14.15 o 
 -11   2  11      460.28      553.42     76.71 o 
 -10   2  11       39.65       59.28     16.59 o 
  -9   2  11      213.96      171.20     12.26 o 
  -8   2  11      539.11      600.42     19.76 o 
  -7   2  11      334.21      340.23     11.22 o 
  -6   2  11      628.24      618.74     23.17 o 
  -5   2  11      185.44      183.68     14.95 o 
  -4   2  11        0.05        1.04      6.24 o 
  -3   2  11     2389.31     2536.36     42.06 o 
  -2   2  11      101.55      105.12      4.65 o 
  -1   2  11      121.88      126.03      5.81 o 
   0   2  11      527.17      564.59     13.66 o 
   1   2  11     2793.51     2994.17     53.29 o 
   2   2  11       27.61       21.70     10.49 o 
   3   2  11      186.15      204.18     12.79 o 
   4   2  11       78.21       86.56     12.12 o 
   5   2  11      859.79      786.40     25.75 o 
   6   2  11      114.07       70.85     17.38 o 
   7   2  11      375.23      365.52     20.27 o 
   8   2  11       77.76      112.31     18.46 o 
   9   2  11       43.65       49.43     16.80 o 
 -11   3  11      392.13      454.65     27.16 o 
 -10   3  11        6.88        3.94     17.82 o 
  -9   3  11       28.98      -10.67     10.40 o 
  -8   3  11      180.29      126.64     19.25 o 
  -7   3  11      366.42      364.03     11.07 o 
  -6   3  11       30.46       37.04      4.91 o 
  -5   3  11      171.37      190.25     11.24 o 
  -4   3  11      133.75      135.65      8.03 o 
  -3   3  11       10.57        8.55      3.26 o 
  -2   3  11      454.03      497.07      9.90 o 
  -1   3  11     2029.51     2158.52     34.61 o 
   0   3  11      106.16      120.71      6.70 o 
   1   3  11       50.63       47.59      7.04 o 
   2   3  11     1195.57     1174.01     28.85 o 
   3   3  11       61.05       63.89     11.13 o 
   4   3  11      431.99      456.43     22.89 o 
   5   3  11     1650.03     1657.55     57.94 o 
   6   3  11        0.40       11.62     13.19 o 
   7   3  11        7.95        1.33     15.29 o 
   8   3  11       30.31       22.30     16.66 o 
   9   3  11      100.79       98.07     18.35 o 
 -11   4  11       85.62      117.02     17.86 o 
 -10   4  11       62.30       57.71     17.13 o 
  -9   4  11       16.79       28.12     14.45 o 
  -8   4  11      473.40      556.67     27.95 o 
  -7   4  11        1.41       12.86      8.14 o 
  -6   4  11       21.45       25.97      5.26 o 
  -5   4  11      127.40      114.51      8.36 o 
  -4   4  11        8.93       12.68      4.75 o 
  -3   4  11        2.50        1.59      6.89 o 
  -2   4  11       24.18        7.67      6.77 o 
  -1   4  11      912.58      948.82     16.82 o 
   0   4  11       10.99       -1.06      5.68 o 
   1   4  11      187.73      209.78     17.76 o 
   2   4  11      384.84      370.02     14.26 o 
   3   4  11      334.11      324.38     15.69 o 
   4   4  11      487.11      538.10     19.82 o 
   5   4  11      247.91      231.93     16.09 o 
   6   4  11      305.99      312.49     19.31 o 
   7   4  11       88.18       72.53     16.49 o 
   8   4  11       45.72       59.13     24.06 o 
   9   4  11       32.62       12.84     17.31 o 
 -10   5  11        0.59       -9.82     15.23 o 
  -9   5  11        5.86       13.67     21.18 o 
  -8   5  11       57.62       20.09     12.96 o 
  -7   5  11      383.22      381.59     20.01 o 
  -6   5  11      730.22      724.76     15.14 o 
  -5   5  11        7.73       16.19      6.25 o 
  -4   5  11       93.30       93.95      7.63 o 
  -3   5  11        1.19       -1.63      8.40 o 
  -2   5  11      291.13      300.00     12.00 o 
  -1   5  11      132.56      131.90     10.54 o 
   0   5  11     2353.22     2383.27     42.25 o 
   1   5  11      241.52      236.99     10.67 o 
   2   5  11       66.41       65.59     12.68 o 
   3   5  11      261.71      268.06     14.84 o 
   4   5  11       89.37      117.90     12.92 o 
   5   5  11      397.04      389.06     17.71 o 
   6   5  11      124.62      135.55     16.54 o 
   7   5  11      439.24      439.62     24.65 o 
   8   5  11        4.05       12.06     16.54 o 
 -10   6  11        0.07        0.29     26.15 o 
  -9   6  11       39.18       45.01     35.92 o 
  -8   6  11       88.64       96.79     15.58 o 
  -7   6  11      724.48      691.83     25.24 o 
  -6   6  11       77.24       63.54      8.26 o 
  -5   6  11      616.22      640.97     19.27 o 
  -4   6  11      171.17      152.12      9.90 o 
  -3   6  11        0.07       12.14     12.39 o 
  -2   6  11      502.44      516.16     20.53 o 
  -1   6  11        0.78       -0.45     12.88 o 
   0   6  11      371.57      363.53     10.52 o 
   1   6  11      102.26      118.67     14.38 o 
   2   6  11       28.27       47.33     11.89 o 
   3   6  11     1589.95     1561.53     36.69 o 
   4   6  11       47.10       25.18     13.67 o 
   5   6  11      252.37      216.65     14.89 o 
   6   6  11      460.82      500.83     34.76 o 
   7   6  11       26.68       42.77     17.26 o 
   8   6  11       62.62       59.69     16.30 o 
  -9   7  11       60.52       57.77     25.82 o 
  -8   7  11       42.28       52.80     23.87 o 
  -7   7  11      368.49      348.49     26.09 o 
  -6   7  11      226.16      213.28     15.25 o 
  -5   7  11      765.18      813.04     28.92 o 
  -4   7  11      376.16      365.18     19.92 o 
  -3   7  11       55.38      109.47     15.26 o 
  -2   7  11     1183.47     1211.58     38.26 o 
  -1   7  11       10.46       20.24     23.29 o 
   0   7  11       11.21        9.84      4.64 o 
   1   7  11      175.89      163.69     18.28 o 
   2   7  11       25.62       37.95     11.00 o 
   3   7  11        0.68      -24.72     11.49 o 
   4   7  11       31.56        7.78     12.63 o 
   5   7  11      162.45      167.47     15.38 o 
   6   7  11        0.42       11.75     14.16 o 
   7   7  11        7.78       23.88     15.05 o 
  -9   8  11       71.24      113.95     27.80 o 
  -8   8  11       84.38      121.24     28.50 o 
  -7   8  11      102.69      126.15     22.25 o 
  -6   8  11      212.53      218.91     18.11 o 
  -5   8  11       63.86       73.20     13.45 o 
  -4   8  11        1.68      -15.70     12.55 o 
  -3   8  11        0.01      -11.06     12.90 o 
  -2   8  11      160.57      175.52     23.49 o 
  -1   8  11     2281.45     2381.69     70.14 o 
   0   8  11     1198.19     1142.39     29.34 o 
   1   8  11      335.54      334.51     15.05 o 
   2   8  11      144.16      133.63     12.96 o 
   3   8  11      106.81      122.57     25.67 o 
   4   8  11      505.90      553.76     24.78 o 
   5   8  11        0.03       14.50     16.86 o 
   6   8  11       34.25       22.56     14.72 o 
  -8   9  11       26.35       19.54     28.08 o 
  -7   9  11        0.29        2.50     26.22 o 
  -6   9  11        7.04        8.21     22.99 o 
  -5   9  11      206.35      207.60     18.88 o 
  -4   9  11       37.94       14.23     14.42 o 
  -3   9  11      181.11      151.83     19.98 o 
  -2   9  11       62.93       62.45     17.88 o 
  -1   9  11      244.32      240.34     19.13 o 
   0   9  11      477.59      496.48     25.61 o 
   1   9  11      354.43      369.24     19.75 o 
   2   9  11      516.63      521.09     18.94 o 
   3   9  11      145.64      147.55     13.90 o 
   4   9  11      462.90      490.92     28.86 o 
   5   9  11      301.46      315.59     18.00 o 
   6   9  11        4.32        1.15     17.67 o 
  -7  10  11      264.53      282.69     38.92 o 
  -6  10  11        0.01       -6.73     20.69 o 
  -5  10  11      106.40      139.54     25.14 o 
  -4  10  11      215.12      256.25     65.93 o 
  -3  10  11        6.09       -4.14     16.96 o 
  -2  10  11        0.08       -5.90     17.25 o 
  -1  10  11      505.43      535.42     26.57 o 
   0  10  11     1083.95     1163.13     46.38 o 
   1  10  11        3.29       21.96     15.04 o 
   2  10  11      281.38      287.86     29.05 o 
   3  10  11      150.53      151.89     20.26 o 
   4  10  11      410.43      445.53     35.06 o 
  -5  11  11        4.97       -8.98     29.89 o 
  -4  11  11       71.36       65.82     16.72 o 
  -3  11  11      190.34      187.94     18.75 o 
  -2  11  11      152.70      104.41     17.54 o 
  -1  11  11        1.00       12.28     17.85 o 
   0  11  11        1.99       14.76     17.37 o 
   1  11  11       35.54        5.55     18.05 o 
   2  11  11      124.31      112.74     23.09 o 
   3  11  11      156.97      153.74     22.43 o 
  -2  12  11      766.96      718.10     34.96 o 
  -1  12  11      122.12      117.43     18.50 o 
   0  12  11       64.20       53.55     25.41 o 
 -10   0  12       35.27       49.76     28.67 o 
  -8   0  12        0.06        2.22     21.60 o 
  -6   0  12      582.61      627.09     25.77 o 
  -4   0  12     1913.43     1953.80     56.99 o 
  -2   0  12       53.42       46.92      5.29 o 
   0   0  12     1215.27     1259.99     34.10 o 
   2   0  12      108.01       97.54     14.24 o 
   4   0  12       56.52       54.21     37.62 o 
   6   0  12      508.51      464.64     36.07 o 
   8   0  12        2.02       -6.37     21.45 o 
 -11   1  12       38.54       52.39     23.25 o 
 -10   1  12        0.51       12.78     16.27 o 
  -9   1  12       50.69       51.89     10.10 o 
  -8   1  12     1064.55     1050.93     26.52 o 
  -7   1  12       19.80       28.59      6.53 o 
  -6   1  12        4.90       -7.67      7.55 o 
  -5   1  12      596.74      629.09     16.64 o 
  -4   1  12      293.99      306.49      9.39 o 
  -3   1  12      603.43      611.35     14.66 o 
  -2   1  12      580.34      631.60     12.66 o 
  -1   1  12      132.92      128.36      6.17 o 
   0   1  12       98.24      119.35      7.21 o 
   1   1  12       72.41       67.82      8.74 o 
   2   1  12      673.47      727.15     20.69 o 
   3   1  12     1000.27     1006.58     26.14 o 
   4   1  12      228.08      204.45     15.51 o 
   5   1  12      511.23      529.06     21.72 o 
   6   1  12       19.07        2.21     12.95 o 
   7   1  12       11.54       -4.85     14.81 o 
   8   1  12       25.24       20.36     17.19 o 
   9   1  12        4.12       15.64     15.49 o 
 -11   2  12       52.41       67.90     21.37 o 
 -10   2  12        6.48        3.26     16.11 o 
  -9   2  12      388.39      429.95     29.13 o 
  -8   2  12      812.71      793.03     22.82 o 
  -7   2  12      291.43      287.78      8.78 o 
  -6   2  12       18.92       -2.43      9.27 o 
  -5   2  12       57.30       53.84      7.14 o 
  -4   2  12      278.00      276.46     10.98 o 
  -3   2  12       41.04       43.65      6.61 o 
  -2   2  12     1762.38     1861.62     27.40 o 
  -1   2  12      105.64      130.79      6.23 o 
   0   2  12        1.79        1.48      5.80 o 
   1   2  12      439.01      469.77     16.77 o 
   2   2  12        6.66       -2.01      9.13 o 
   3   2  12      406.56      411.46     16.60 o 
   4   2  12       41.04       34.25     13.64 o 
   5   2  12      438.62      410.68     19.27 o 
   6   2  12      230.36      229.42     17.46 o 
   7   2  12       40.66       21.98     17.43 o 
   8   2  12        2.47        0.49     14.80 o 
   9   2  12       45.40       53.85     16.02 o 
 -11   3  12       19.24       43.62     17.91 o 
 -10   3  12        0.12       10.26     15.76 o 
  -9   3  12      224.59      213.50     17.24 o 
  -8   3  12      176.53      161.80     10.78 o 
  -7   3  12       46.41       45.41      4.61 o 
  -6   3  12      121.69      127.35     20.94 o 
  -5   3  12      162.89      150.23      9.70 o 
  -4   3  12      217.55      227.02      8.97 o 
  -3   3  12      644.62      676.59     16.95 o 
  -2   3  12      155.63      134.31      6.82 o 
  -1   3  12     1185.02     1251.11     22.40 o 
   0   3  12     2226.56     2362.75     38.11 o 
   1   3  12     1873.01     1869.19     39.51 o 
   2   3  12      171.27      167.07     11.83 o 
   3   3  12     1013.89     1080.22     27.76 o 
   4   3  12      602.31      583.22     20.63 o 
   5   3  12      297.51      301.47     17.53 o 
   6   3  12      225.66      215.60     14.85 o 
   7   3  12      181.48      183.63     15.71 o 
   8   3  12       73.26       91.38     16.62 o 
 -11   4  12       24.19       44.99     20.61 o 
 -10   4  12        7.80       19.78     16.56 o 
  -9   4  12       50.05       68.08     15.16 o 
  -8   4  12      886.24      886.30     30.51 o 
  -7   4  12      835.19      879.69     22.08 o 
  -6   4  12      243.67      234.45     12.38 o 
  -5   4  12       29.58       49.19      7.94 o 
  -4   4  12      372.58      351.42     22.65 o 
  -3   4  12        4.14        8.70      9.04 o 
  -2   4  12      125.86      116.67      8.03 o 
  -1   4  12       11.00        4.49      5.64 o 
   0   4  12       29.51       27.97      7.22 o 
   1   4  12       50.22       56.39      8.34 o 
   2   4  12     1139.78     1179.93     41.77 o 
   3   4  12        0.24      -12.40     11.53 o 
   4   4  12     1099.47     1115.77     30.77 o 
   5   4  12       13.44      -10.52     13.61 o 
   6   4  12       29.06       39.87     12.94 o 
   7   4  12       42.63       45.69     16.39 o 
   8   4  12       27.64       14.28     13.52 o 
 -10   5  12       32.02       24.94     25.32 o 
  -9   5  12      306.96      276.62     18.83 o 
  -8   5  12        5.66       -1.85     12.08 o 
  -7   5  12       13.36        0.48      7.84 o 
  -6   5  12     2221.28     2249.03     44.84 o 
  -5   5  12        2.30        5.46      4.02 o 
  -4   5  12      183.43      192.65      8.89 o 
  -3   5  12       33.31       43.12     11.09 o 
  -2   5  12       51.30       67.04      8.71 o 
  -1   5  12     1099.32     1180.84     33.14 o 
   0   5  12        2.43        5.30      5.56 o 
   1   5  12       54.86       82.21     10.76 o 
   2   5  12      496.24      485.29     18.32 o 
   3   5  12       67.44       74.64     17.39 o 
   4   5  12     1139.36     1092.95     28.00 o 
   5   5  12     1020.76     1027.02     27.03 o 
   6   5  12     1179.44     1235.49     33.83 o 
   7   5  12      434.74      467.25     23.28 o 
   8   5  12       21.71       38.32     16.88 o 
 -10   6  12       54.92       20.34     23.10 o 
  -9   6  12       94.07      110.17     20.99 o 
  -8   6  12       28.27       20.49     22.34 o 
  -7   6  12       26.20       27.67     23.53 o 
  -6   6  12      222.60      195.24     14.18 o 
  -5   6  12        1.32        0.35     13.22 o 
  -4   6  12      789.71      785.91     21.74 o 
  -3   6  12     1722.18     1738.16     37.34 o 
  -2   6  12        6.61        0.08     12.41 o 
  -1   6  12       48.75       61.95     13.67 o 
   0   6  12      166.76      152.05      8.03 o 
   1   6  12       83.24       68.59      8.62 o 
   2   6  12      697.87      735.81     21.96 o 
   3   6  12       10.65       20.37     11.81 o 
   4   6  12      245.68      227.61     15.48 o 
   5   6  12        8.64       34.69     16.64 o 
   6   6  12      312.95      331.64     18.20 o 
   7   6  12        3.67        7.74     14.55 o 
  -9   7  12       40.06       43.63     23.91 o 
  -8   7  12        1.47       -8.46     24.30 o 
  -7   7  12       27.33       61.69     23.66 o 
  -6   7  12       97.70       75.41     19.28 o 
  -5   7  12       10.49        9.47     26.36 o 
  -4   7  12      101.84      109.60     13.28 o 
  -3   7  12      401.28      393.56     21.48 o 
  -2   7  12      862.32      913.12     31.39 o 
  -1   7  12      662.04      651.57     28.18 o 
   0   7  12      156.44      141.37     16.26 o 
   1   7  12      147.12      153.13     10.71 o 
   2   7  12      259.77      227.19     14.48 o 
   3   7  12       37.09       27.65     11.96 o 
   4   7  12       13.14       -0.94     14.62 o 
   5   7  12        1.53        6.49     13.79 o 
   6   7  12      156.19      159.11     17.13 o 
   7   7  12      183.92      176.54     18.51 o 
  -9   8  12        0.47       28.48     23.96 o 
  -8   8  12       48.71       42.08     27.44 o 
  -7   8  12      225.84      260.45     32.18 o 
  -6   8  12      378.64      353.90     28.93 o 
  -5   8  12       81.63       83.24     14.13 o 
  -4   8  12      113.29      114.69     16.48 o 
  -3   8  12      174.52      186.90     28.79 o 
  -2   8  12        1.57      -18.47     13.62 o 
  -1   8  12        4.95      -17.19     15.86 o 
   0   8  12      198.31      144.20     23.41 o 
   1   8  12      120.94      118.60     11.66 o 
   2   8  12        0.50       -3.38     10.40 o 
   3   8  12      115.73      139.25     13.09 o 
   4   8  12      128.28      108.38     15.34 o 
   5   8  12        0.02      -12.28     13.24 o 
   6   8  12       89.85       86.15     16.05 o 
  -8   9  12        0.14        4.18     20.98 o 
  -7   9  12       14.54        3.21     28.80 o 
  -6   9  12       69.82       88.22     28.76 o 
  -5   9  12       10.34      -13.57     24.64 o 
  -4   9  12      828.62      857.39     41.17 o 
  -3   9  12       36.75       59.57     16.39 o 
  -2   9  12       16.85        3.88     16.98 o 
  -1   9  12      223.38      215.19     25.21 o 
   0   9  12       50.56       42.56     15.51 o 
   1   9  12      173.46      176.20     20.05 o 
   2   9  12        7.31       15.96     13.66 o 
   3   9  12       33.86       15.18     17.01 o 
   4   9  12       10.91        7.34     15.82 o 
   5   9  12       95.89      109.70     15.52 o 
  -6  10  12        6.04        8.25     22.01 o 
  -5  10  12      178.78      149.03     24.74 o 
  -4  10  12       43.58       46.76     16.49 o 
  -3  10  12       97.19       85.96     16.69 o 
  -2  10  12      492.06      478.96     24.86 o 
  -1  10  12        3.86        6.70     36.10 o 
   0  10  12       80.02       62.35     17.48 o 
   1  10  12        3.72       -0.13     17.27 o 
   2  10  12      434.24      469.99     26.74 o 
   3  10  12        0.06       -0.15     24.34 o 
   4  10  12        0.71       -3.63     19.14 o 
  -5  11  12       42.09       56.04     26.06 o 
  -4  11  12      210.08      188.48     48.70 o 
  -3  11  12        1.65        2.48     15.61 o 
  -2  11  12       57.03       15.95     16.81 o 
  -1  11  12        6.60        2.10     14.98 o 
   0  11  12      266.78      266.33     24.20 o 
   1  11  12       36.56       23.98     17.26 o 
   2  11  12      138.07      122.59     19.79 o 
 -11   0  13       36.82       22.44     28.80 o 
  -9   0  13        6.49        7.36     13.72 o 
  -7   0  13      672.00      661.30     18.01 o 
  -5   0  13      217.34      245.81      7.68 o 
  -3   0  13        1.22        6.35      6.08 o 
  -1   0  13     5997.21     6548.03    131.41 o 
   1   0  13       43.75       46.90     12.04 o 
   3   0  13      180.14      122.12     21.17 o 
   5   0  13     1824.21     1787.74     59.17 o 
   7   0  13      325.48      331.17     54.29 o 
 -11   1  13        2.04       24.33     21.91 o 
 -10   1  13       72.79       72.15     21.74 o 
  -9   1  13      234.20      222.29     17.93 o 
  -8   1  13       78.79       55.16      7.85 o 
  -7   1  13      486.76      515.78     15.12 o 
  -6   1  13       45.84       37.53      7.91 o 
  -5   1  13       36.31       35.62      9.13 o 
  -4   1  13        0.20        2.36      8.25 o 
  -3   1  13       19.37       16.59      4.47 o 
  -2   1  13       14.57       10.22      4.33 o 
  -1   1  13      186.44      180.07      7.15 o 
   0   1  13      642.25      658.49     28.10 o 
   1   1  13      414.44      407.01     14.97 o 
   2   1  13        3.31       -0.16     11.58 o 
   3   1  13      169.84      158.68     14.17 o 
   4   1  13      212.49      215.34     16.13 o 
   5   1  13       94.92       75.21     17.87 o 
   6   1  13       79.46       84.03     13.74 o 
   7   1  13        5.37       -2.64     19.12 o 
   8   1  13       68.39      100.46     26.51 o 
 -11   2  13       49.06       50.35     21.08 o 
 -10   2  13      109.81       93.35     17.31 o 
  -9   2  13      749.99      750.19     28.15 o 
  -8   2  13      277.78      206.20     17.05 o 
  -7   2  13        2.13       25.27     13.25 o 
  -6   2  13       73.63       60.38      9.88 o 
  -5   2  13      223.94      239.00     12.97 o 
  -4   2  13      118.72      125.53      8.52 o 
  -3   2  13      888.02      853.35     19.02 o 
  -2   2  13     1182.26     1215.49     20.25 o 
  -1   2  13      569.94      597.69     13.87 o 
   0   2  13       38.41       36.66      6.59 o 
   1   2  13       23.46       17.26     10.91 o 
   2   2  13       53.99       55.82     10.97 o 
   3   2  13       45.46       26.66     12.53 o 
   4   2  13        1.66      -16.19     12.31 o 
   5   2  13     1306.75     1255.12     39.39 o 
   6   2  13        0.52        0.46     16.04 o 
   7   2  13       24.56       10.90     16.07 o 
   8   2  13       98.13       78.07     16.00 o 
 -11   3  13        6.12      -14.19     27.04 o 
 -10   3  13       37.86       36.01     16.21 o 
  -9   3  13      592.50      626.70     26.64 o 
  -8   3  13      247.40      281.36     17.87 o 
  -7   3  13      145.47      149.74     14.91 o 
  -6   3  13       91.07       89.77     12.45 o 
  -5   3  13      132.25      132.07     12.33 o 
  -4   3  13       78.13       77.01     12.28 o 
  -3   3  13      164.59      185.53      9.16 o 
  -2   3  13      324.02      323.97      9.05 o 
  -1   3  13        0.58        2.40      5.42 o 
   0   3  13       44.84       51.18      7.10 o 
   1   3  13       22.87       32.05      9.54 o 
   2   3  13       92.95       79.24     12.12 o 
   3   3  13       42.20       30.68     13.24 o 
   4   3  13     1114.59     1143.82     30.05 o 
   5   3  13       72.59       64.63     13.17 o 
   6   3  13      175.43      184.12     14.18 o 
   7   3  13       35.36        9.72     18.02 o 
   8   3  13      130.11      166.90     19.31 o 
 -11   4  13       42.76       23.49     35.48 o 
 -10   4  13       40.31       22.24     15.58 o 
  -9   4  13      118.18       81.26     14.30 o 
  -8   4  13        0.32       12.06     13.57 o 
  -7   4  13      546.67      547.83     37.63 o 
  -6   4  13      142.04      129.84     19.88 o 
  -5   4  13      190.33      172.17      8.41 o 
  -4   4  13      202.55      197.89      7.83 o 
  -3   4  13        0.00        7.59      6.15 o 
  -2   4  13      144.87      129.67      8.43 o 
  -1   4  13        0.73       -3.47      5.24 o 
   0   4  13        2.16       -2.51      6.53 o 
   1   4  13        1.91       11.77      7.53 o 
   2   4  13      309.15      303.95     14.92 o 
   3   4  13       57.25       73.54     13.03 o 
   4   4  13       14.62       -5.28     11.84 o 
   5   4  13      851.69      799.75     36.38 o 
   6   4  13      256.27      276.27     18.01 o 
   7   4  13        0.15        4.68     14.81 o 
   8   4  13      118.40      103.94     15.97 o 
 -10   5  13       10.09       -3.56     19.29 o 
  -9   5  13      165.26      201.24     40.60 o 
  -8   5  13        6.05       -5.41     12.80 o 
  -7   5  13       14.53       10.36     12.45 o 
  -6   5  13      644.99      639.29     21.89 o 
  -5   5  13      847.78      893.03     28.50 o 
  -4   5  13      106.55      108.15      8.58 o 
  -3   5  13       89.30       96.71      8.29 o 
  -2   5  13       21.82       22.09      8.01 o 
  -1   5  13      436.97      438.51     25.99 o 
   0   5  13       28.41       20.02      6.65 o 
   1   5  13     1083.36     1064.47     30.46 o 
   2   5  13        5.42       19.77     11.57 o 
   3   5  13       35.90       17.07     11.14 o 
   4   5  13     1229.34     1203.80     32.93 o 
   5   5  13      362.69      389.07     18.24 o 
   6   5  13      123.54      148.51     18.34 o 
   7   5  13       84.14       73.79     15.04 o 
 -10   6  13        4.34      -23.31     16.93 o 
  -9   6  13      331.80      356.42     32.07 o 
  -8   6  13      118.24      129.95     18.13 o 
  -7   6  13       54.52       72.91     20.28 o 
  -6   6  13      543.58      507.61     52.38 o 
  -5   6  13      117.98      105.77     10.85 o 
  -4   6  13      209.76      211.97     21.48 o 
  -3   6  13      168.26      190.54     40.73 o 
  -2   6  13        0.29        0.57     13.60 o 
  -1   6  13      734.01      728.35     24.31 o 
   0   6  13      255.90      252.70      9.96 o 
   1   6  13      367.68      384.68     15.79 o 
   2   6  13       23.15       19.92     11.17 o 
   3   6  13       29.48       22.26     12.52 o 
   4   6  13       72.48       87.14     13.46 o 
   5   6  13      152.05      165.00     22.40 o 
   6   6  13       12.58        1.18     13.36 o 
   7   6  13      169.89      156.52     19.65 o 
  -9   7  13       31.79      -10.29     26.91 o 
  -8   7  13       36.12       56.73     20.86 o 
  -7   7  13      125.88      144.18     52.60 o 
  -6   7  13       36.40       49.13     22.04 o 
  -5   7  13       44.04       55.00     18.91 o 
  -4   7  13       50.32       28.70     13.49 o 
  -3   7  13       84.21       91.86     16.53 o 
  -2   7  13       45.10       48.21     13.74 o 
  -1   7  13      234.95      240.83     20.29 o 
   0   7  13      459.49      465.33     20.57 o 
   1   7  13      342.88      349.99     14.45 o 
   2   7  13      265.93      296.20     14.63 o 
   3   7  13      663.54      684.12     22.48 o 
   4   7  13      372.84      361.70     19.63 o 
   5   7  13      409.46      465.09     20.82 o 
   6   7  13        1.08       17.11     15.83 o 
  -8   8  13       29.67       44.83     24.69 o 
  -7   8  13       35.68       12.80     66.07 o 
  -6   8  13       12.09       43.76     37.37 o 
  -5   8  13       64.18       42.95     23.00 o 
  -4   8  13       20.73        9.15     19.55 o 
  -3   8  13     1471.45     1459.05     43.19 o 
  -2   8  13      112.90      101.78     14.76 o 
  -1   8  13      377.77      359.14     19.35 o 
   0   8  13     1068.72     1133.45     37.30 o 
   1   8  13      393.95      391.73     21.89 o 
   2   8  13      563.09      563.23     21.15 o 
   3   8  13       18.95       33.42     12.54 o 
   4   8  13      231.46      240.79     18.09 o 
   5   8  13      762.06      748.65     26.88 o 
   6   8  13      144.71      131.78     15.21 o 
  -7   9  13       46.65       66.23     40.90 o 
  -6   9  13        3.22       12.88     33.79 o 
  -5   9  13       96.29       96.15     26.90 o 
  -4   9  13      203.04      183.55     26.04 o 
  -3   9  13      433.33      477.78     34.19 o 
  -2   9  13       82.08       77.97     29.64 o 
  -1   9  13       97.50      112.38     22.38 o 
   0   9  13       89.32       89.94     18.12 o 
   1   9  13      158.10      173.68     22.65 o 
   2   9  13      279.50      281.85     26.38 o 
   3   9  13       81.14       60.37     17.57 o 
   4   9  13        3.59      -16.41     17.57 o 
   5   9  13       15.59        6.56     19.83 o 
  -6  10  13       67.23       91.67     23.64 o 
  -5  10  13       16.15       11.29     46.35 o 
  -4  10  13        5.70       13.56     34.86 o 
  -3  10  13      316.78      312.62     21.02 o 
  -2  10  13      414.81      430.89     25.11 o 
  -1  10  13       53.55       54.72     17.04 o 
   0  10  13      230.04      225.17     21.89 o 
   1  10  13       84.30      110.66     20.75 o 
   2  10  13      117.80      136.28     20.30 o 
   3  10  13      669.95      713.67     29.42 o 
  -4  11  13       52.44       75.96     23.43 o 
  -3  11  13       27.00       25.62     25.29 o 
  -2  11  13        1.24       10.43     14.86 o 
  -1  11  13       99.16       81.72     17.08 o 
   0  11  13        5.96       11.07     17.27 o 
   1  11  13       42.55       47.37     18.30 o 
 -10   0  14       42.99       22.90     34.43 o 
  -8   0  14      443.88      419.36     18.92 o 
  -6   0  14      126.39      113.93     13.50 o 
  -4   0  14      413.36      387.40     11.29 o 
  -2   0  14      795.80      857.19     24.49 o 
   0   0  14      275.01      333.23     19.25 o 
   2   0  14      962.15      929.84     34.64 o 
   4   0  14     3121.91     3177.90     99.06 o 
   6   0  14        2.83      -17.15     23.08 o 
   8   0  14        4.08      -32.90     20.12 o 
 -11   1  14       48.33       48.89     20.07 o 
 -10   1  14        0.14      -10.22     27.61 o 
  -9   1  14        0.99       26.88     22.19 o 
  -8   1  14      105.33       95.05     13.69 o 
  -7   1  14      203.84      208.60     13.54 o 
  -6   1  14      221.42      210.10     11.23 o 
  -5   1  14      122.32      141.63      9.65 o 
  -4   1  14       25.12       33.02     10.39 o 
  -3   1  14      553.77      545.43     13.14 o 
  -2   1  14       26.99       37.46      5.38 o 
  -1   1  14      395.20      426.76     11.99 o 
   0   1  14       72.87       78.75      9.30 o 
   1   1  14        7.75        1.64     10.31 o 
   2   1  14       59.11       65.08     11.03 o 
   3   1  14      453.72      429.55     17.63 o 
   4   1  14       99.48      101.37     14.14 o 
   5   1  14       34.71       10.84     14.75 o 
   6   1  14       11.85       27.07     15.86 o 
   7   1  14       14.12        9.24     12.91 o 
   8   1  14        3.18        9.56     15.94 o 
 -11   2  14        0.66      -15.80     22.60 o 
 -10   2  14       78.61       42.25     18.39 o 
  -9   2  14      101.98       82.28     13.46 o 
  -8   2  14      154.27      168.53     14.36 o 
  -7   2  14       11.12       16.14     15.11 o 
  -6   2  14     1098.63     1027.54     48.58 o 
  -5   2  14        0.03       -8.06      8.72 o 
  -4   2  14        5.89       10.64      6.46 o 
  -3   2  14      146.07      157.94      9.15 o 
  -2   2  14       92.11       97.53      5.92 o 
  -1   2  14        0.30       -3.30      5.52 o 
   0   2  14       36.70       56.56     13.78 o 
   1   2  14       46.28       52.80     10.49 o 
   2   2  14      636.14      631.01     20.37 o 
   3   2  14      737.71      785.75     25.51 o 
   4   2  14     1586.11     1543.36     40.30 o 
   5   2  14        8.59        3.92     13.52 o 
   6   2  14      219.39      251.38     17.44 o 
   7   2  14       44.53       12.96     14.84 o 
   8   2  14       50.81       43.04     16.00 o 
 -11   3  14        4.83      -12.93     21.59 o 
 -10   3  14      307.60      312.54     27.67 o 
  -9   3  14      103.25      139.98     15.27 o 
  -8   3  14      760.61      748.41     25.67 o 
  -7   3  14       43.78       34.88     12.54 o 
  -6   3  14      234.10      233.01     14.43 o 
  -5   3  14      347.61      336.81     13.54 o 
  -4   3  14       62.59       53.76      9.44 o 
  -3   3  14      176.45      162.66      8.93 o 
  -2   3  14       44.72       40.51      5.41 o 
  -1   3  14       43.88       49.79      8.05 o 
   0   3  14      112.87      112.85      8.02 o 
   1   3  14        5.70       -8.76      8.90 o 
   2   3  14        0.03       10.58     10.57 o 
   3   3  14      704.80      710.37     21.14 o 
   4   3  14        1.33       -1.57     11.20 o 
   5   3  14       22.93       17.33     13.69 o 
   6   3  14       44.92       47.57     13.15 o 
   7   3  14        5.89       24.28     12.66 o 
   8   3  14        1.35      -15.81     13.62 o 
 -10   4  14        2.72       13.75     31.76 o 
  -9   4  14        1.83       -3.88     15.55 o 
  -8   4  14      654.07      714.36     27.00 o 
  -7   4  14      535.41      516.73     22.26 o 
  -6   4  14        6.45       -8.03     13.46 o 
  -5   4  14      131.93      145.63      8.32 o 
  -4   4  14      112.38      129.24      9.80 o 
  -3   4  14       27.27       17.01     15.53 o 
  -2   4  14       11.19        9.45      4.34 o 
  -1   4  14      372.27      348.75      9.65 o 
   0   4  14      430.23      391.02     17.14 o 
   1   4  14      178.71      181.01     11.12 o 
   2   4  14      169.42      179.10     13.26 o 
   3   4  14      194.83      193.69     14.88 o 
   4   4  14       52.56       40.83     11.72 o 
   5   4  14       45.07       78.99     13.49 o 
   6   4  14        3.67        5.48     13.60 o 
   7   4  14        0.15        6.30     15.17 o 
 -10   5  14       66.44       53.88     64.94 o 
  -9   5  14     1180.31     1235.98    125.41 o 
  -8   5  14      517.86      455.45     37.52 o 
  -7   5  14        7.48       18.64     29.34 o 
  -6   5  14        0.70      -21.40     19.28 o 
  -5   5  14        0.89        9.12     16.25 o 
  -4   5  14      539.27      569.70     13.79 o 
  -3   5  14      102.95      103.68     12.07 o 
  -2   5  14      688.27      667.37     19.61 o 
  -1   5  14       18.29       44.44     14.75 o 
   0   5  14     1220.58     1217.54     24.19 o 
   1   5  14      546.82      515.75     19.68 o 
   2   5  14      191.43      216.14     12.85 o 
   3   5  14     1095.53     1093.12     28.54 o 
   4   5  14      515.85      463.27     19.34 o 
   5   5  14       46.94       61.13     14.28 o 
   6   5  14      134.06      147.82     16.38 o 
   7   5  14       25.46       27.82     15.11 o 
  -9   6  14      791.41      863.61     42.90 o 
  -8   6  14      386.57      437.83     33.65 o 
  -7   6  14        0.06      -14.31     20.43 o 
  -6   6  14       20.32       11.45     20.60 o 
  -5   6  14       87.75       99.18     19.49 o 
  -4   6  14     1191.66     1228.71     36.50 o 
  -3   6  14       85.65       80.03     19.59 o 
  -2   6  14        0.69       -4.56     15.52 o 
  -1   6  14      253.64      248.29     17.60 o 
   0   6  14       34.54       22.88     10.52 o 
   1   6  14       36.54       11.01     10.13 o 
   2   6  14      137.64      130.77     12.44 o 
   3   6  14       78.95       53.19     11.87 o 
   4   6  14      157.55      162.12     13.86 o 
   5   6  14        4.81       -0.98     12.52 o 
   6   6  14       14.93       49.65     15.11 o 
   7   6  14       32.99       24.44     15.48 o 
  -9   7  14      313.47      309.20     48.16 o 
  -8   7  14      470.56      463.94     29.97 o 
  -7   7  14      145.84      117.93     67.12 o 
  -6   7  14      196.27      186.79     44.33 o 
  -5   7  14      137.00      140.88     23.68 o 
  -4   7  14      201.07      184.46     18.04 o 
  -3   7  14       46.15       34.91     14.71 o 
  -2   7  14      432.82      399.86     20.28 o 
  -1   7  14      337.72      288.20     23.04 o 
   0   7  14       42.88       19.98     13.47 o 
   1   7  14      154.19      132.38     10.72 o 
   2   7  14      377.74      336.46     17.22 o 
   3   7  14      758.70      784.46     26.08 o 
   4   7  14        0.30       -7.68     12.72 o 
   5   7  14        2.53      -14.18     18.96 o 
   6   7  14       65.16       69.06     16.14 o 
  -8   8  14       10.95      -30.76     22.02 o 
  -7   8  14        0.12       -3.83     23.08 o 
  -6   8  14       14.03       14.46     21.42 o 
  -5   8  14        5.05        9.79     24.47 o 
  -4   8  14       34.15       14.64     24.14 o 
  -3   8  14      570.04      577.87     38.83 o 
  -2   8  14        6.19        1.43     15.24 o 
  -1   8  14       79.47       62.78     21.23 o 
   0   8  14      655.85      647.54     29.62 o 
   1   8  14        0.51        8.34     23.17 o 
   2   8  14      471.25      437.01     42.51 o 
   3   8  14       74.13      101.98     22.38 o 
   4   8  14       43.80       15.08     19.66 o 
   5   8  14      165.44      209.42     19.48 o 
  -7   9  14        3.82        1.50     28.38 o 
  -6   9  14       28.72       59.62     28.14 o 
  -5   9  14       45.24       55.32     20.86 o 
  -4   9  14       12.03       11.89     26.10 o 
  -3   9  14      485.42      508.59     24.16 o 
  -2   9  14      120.27       98.66     24.24 o 
  -1   9  14      373.91      379.10     20.88 o 
   0   9  14      847.97      901.47     36.47 o 
   1   9  14       93.53      167.12     22.56 o 
   2   9  14       34.58       17.30     19.01 o 
   3   9  14      160.22      220.81     22.57 o 
   4   9  14       71.52       78.05     20.36 o 
  -6  10  14       62.58       40.15     21.67 o 
  -5  10  14       13.75       24.27     23.00 o 
  -4  10  14       71.55       53.60     22.83 o 
  -3  10  14      443.37      499.20     70.14 o 
  -2  10  14      357.32      361.95     26.23 o 
  -1  10  14       81.19       67.17     17.64 o 
   0  10  14       76.04       73.94     22.24 o 
   1  10  14      261.21      280.88     24.23 o 
   2  10  14      340.73      312.40     26.58 o 
   3  10  14       29.96       21.00     20.18 o 
  -3  11  14       10.69        4.16     21.32 o 
  -2  11  14        1.20       17.57     21.09 o 
  -1  11  14      141.59      156.73     24.82 o 
   0  11  14       11.82        4.85     14.70 o 
 -11   0  15        4.16      -43.29     31.99 o 
  -9   0  15     1224.64     1170.85     70.16 o 
  -7   0  15      100.92       83.48     33.26 o 
  -5   0  15     3279.84     3346.66    135.36 o 
  -3   0  15      184.55      167.33     10.78 o 
  -1   0  15      740.91      802.48     55.40 o 
   1   0  15     1260.45     1284.90     45.12 o 
   3   0  15       52.69       69.89     16.90 o 
   5   0  15      354.41      357.04     24.85 o 
   7   0  15       15.16       47.23     21.31 o 
 -11   1  15       58.02       71.32     24.49 o 
 -10   1  15       48.43      147.54    142.94 o 
  -9   1  15       22.45       11.04     21.80 o 
  -8   1  15        2.61       -6.86     11.38 o 
  -7   1  15     1468.56     1429.03     36.37 o 
  -6   1  15       67.67       75.96      8.38 o 
  -5   1  15      141.68      134.73     10.17 o 
  -4   1  15      432.84      440.29     22.71 o 
  -3   1  15        7.25        7.15      4.81 o 
  -2   1  15       15.31       16.71      5.78 o 
  -1   1  15      188.37      161.73      8.99 o 
   0   1  15        9.11        2.42      9.90 o 
   1   1  15      308.60      332.29     14.40 o 
   2   1  15     1255.41     1266.72     31.22 o 
   3   1  15      537.46      528.59     20.81 o 
   4   1  15     1302.68     1371.26     35.99 o 
   5   1  15      108.58       89.91     14.36 o 
   6   1  15        8.17       10.73     12.69 o 
   7   1  15        1.07        0.31     14.98 o 
   8   1  15        8.93       16.43     14.91 o 
 -11   2  15        0.02       -0.65     21.03 o 
 -10   2  15        2.91        9.35     21.04 o 
  -9   2  15        0.70        4.64     22.89 o 
  -8   2  15      260.02      251.40     17.74 o 
  -7   2  15      902.44      795.77     27.00 o 
  -6   2  15      408.17      407.16     18.19 o 
  -5   2  15      969.52      960.58     50.13 o 
  -4   2  15     1619.44     1556.88     51.69 o 
  -3   2  15      198.22      185.94     10.27 o 
  -2   2  15        0.26        5.62      5.46 o 
  -1   2  15      304.48      313.88     19.30 o 
   0   2  15       34.39       29.68      9.58 o 
   1   2  15      199.91      186.20     14.19 o 
   2   2  15       50.08       60.42     12.15 o 
   3   2  15      557.51      541.43     21.47 o 
   4   2  15       83.24       69.73     12.21 o 
   5   2  15      947.95      921.33     27.42 o 
   6   2  15        6.83       14.96     15.93 o 
   7   2  15       27.40       15.90     16.95 o 
 -10   3  15        1.60       -3.87     20.23 o 
  -9   3  15       17.14       17.40     12.34 o 
  -8   3  15       91.69       83.07     12.00 o 
  -7   3  15        3.71       21.86     11.16 o 
  -6   3  15      260.11      253.76     14.45 o 
  -5   3  15     1890.19     1915.86     50.94 o 
  -4   3  15      282.71      251.31     12.09 o 
  -3   3  15      209.04      194.05     11.30 o 
  -2   3  15        7.16        3.02      5.72 o 
  -1   3  15     1063.04     1016.30     21.93 o 
   0   3  15       79.19       90.52      8.99 o 
   1   3  15       22.57        8.16      9.75 o 
   2   3  15      764.80      779.37     22.19 o 
   3   3  15      702.90      696.80     21.81 o 
   4   3  15       60.61       73.40     12.34 o 
   5   3  15       78.67       70.06     13.85 o 
   6   3  15        0.00        0.52     15.11 o 
   7   3  15       10.32       16.98     15.07 o 
 -10   4  15       36.05       43.61     33.41 o 
  -9   4  15      171.70      208.68     22.39 o 
  -8   4  15      153.35      137.38     30.02 o 
  -7   4  15     1122.60     1091.44     31.46 o 
  -6   4  15      503.51      513.98     21.12 o 
  -5   4  15      591.92      600.67     19.19 o 
  -4   4  15      948.21      975.24     33.97 o 
  -3   4  15       47.12       40.97      3.57 o 
  -2   4  15        2.14        5.18      5.36 o 
  -1   4  15       40.44       36.10      7.34 o 
   0   4  15     1319.43     1264.59     27.29 o 
   1   4  15       33.28       33.85      9.49 o 
   2   4  15      384.29      364.23     18.35 o 
   3   4  15       47.27       48.01     11.62 o 
   4   4  15       16.01        8.54     13.02 o 
   5   4  15      411.99      425.31     23.24 o 
   6   4  15       19.88       26.75     21.00 o 
   7   4  15      100.13       84.62     17.59 o 
 -10   5  15       40.63       21.78     43.76 o 
  -9   5  15      319.34      281.46     30.30 o 
  -8   5  15        1.46      -10.00     19.79 o 
  -7   5  15       75.12       84.12     34.90 o 
  -6   5  15      154.37      145.89     29.26 o 
  -5   5  15      266.25      278.33     23.19 o 
  -4   5  15      523.46      545.42     44.49 o 
  -3   5  15     1894.07     1982.61     50.19 o 
  -2   5  15       21.03       19.26     11.14 o 
  -1   5  15      683.45      700.65     21.05 o 
   0   5  15       28.29       43.92     11.78 o 
   1   5  15      365.42      317.33     20.34 o 
   2   5  15      152.74      120.04     22.52 o 
   3   5  15       13.75       -4.89     11.05 o 
   4   5  15       37.71       38.90     12.58 o 
   5   5  15        0.12        9.93     14.47 o 
   6   5  15       53.46       50.78     15.49 o 
   7   5  15       12.83       20.42     19.36 o 
  -9   6  15      126.65      174.10     35.02 o 
  -8   6  15       35.28       59.06     19.74 o 
  -7   6  15      206.30      208.30     23.92 o 
  -6   6  15        2.44      -33.55     20.73 o 
  -5   6  15      215.03      217.29     22.12 o 
  -4   6  15      391.69      370.82     55.26 o 
  -3   6  15       50.31       28.83     21.81 o 
  -2   6  15       79.27       66.07     14.68 o 
  -1   6  15      286.34      236.08     18.51 o 
   0   6  15      134.62       99.36     13.74 o 
   1   6  15      544.87      536.16     18.92 o 
   2   6  15       13.80        8.77     10.11 o 
   3   6  15      222.17      184.75     23.84 o 
   4   6  15      304.90      310.12     18.03 o 
   5   6  15       28.68       38.23     14.73 o 
   6   6  15      202.31      178.29     18.31 o 
  -8   7  15        0.27       16.86     30.86 o 
  -7   7  15       21.48      -11.62     22.39 o 
  -6   7  15      263.33      271.05     28.04 o 
  -5   7  15      438.12      488.17     32.87 o 
  -4   7  15       38.96       15.47     18.14 o 
  -3   7  15      416.75      391.52     18.81 o 
  -2   7  15      353.65      318.88     18.63 o 
  -1   7  15       11.90       27.09     14.55 o 
   0   7  15       19.93       24.13     19.83 o 
   1   7  15       47.39       20.36     16.58 o 
   2   7  15       40.99       22.90     15.03 o 
   3   7  15      276.30      295.50     15.94 o 
   4   7  15       62.91       69.04     13.01 o 
   5   7  15        0.89        9.22     12.01 o 
  -8   8  15       24.62       31.88     24.49 o 
  -7   8  15       27.21        6.46     20.66 o 
  -6   8  15      139.27      132.92     36.06 o 
  -5   8  15       22.04       52.15     24.49 o 
  -4   8  15      371.80      402.84     32.16 o 
  -3   8  15     1247.44     1208.52     69.37 o 
  -2   8  15      140.82      119.71     16.38 o 
  -1   8  15       83.99      125.82     17.66 o 
   0   8  15       58.21       41.95     17.49 o 
   1   8  15      126.90      135.76     20.53 o 
   2   8  15        0.00       -2.41     16.27 o 
   3   8  15       21.56       40.96     18.23 o 
   4   8  15      174.25      163.39     18.66 o 
   5   8  15       88.55       48.27     18.24 o 
  -7   9  15       38.77       28.18     26.65 o 
  -6   9  15      105.51      127.06     21.74 o 
  -5   9  15       41.85       61.66     38.56 o 
  -4   9  15       23.67       16.07     22.00 o 
  -3   9  15       46.53       10.40     37.39 o 
  -2   9  15      100.02       73.05     16.12 o 
  -1   9  15        4.75        7.85     15.87 o 
   0   9  15      109.57      110.46     19.37 o 
   1   9  15      205.62      193.93     20.66 o 
   2   9  15       41.67       46.91     17.26 o 
   3   9  15       73.42       73.22     17.04 o 
  -5  10  15       25.89       42.28     25.20 o 
  -4  10  15      161.72      135.63     24.60 o 
  -3  10  15       51.52       58.32     21.20 o 
  -2  10  15       81.01       81.12     34.27 o 
  -1  10  15       22.94       25.43     15.43 o 
   0  10  15       46.21       77.06     18.28 o 
   1  10  15       27.37        7.91     15.87 o 
   2  10  15       26.28       31.87     19.77 o 
 -10   0  16      881.13      875.82     66.71 o 
  -8   0  16      204.40      147.51     27.71 o 
  -6   0  16      259.94      295.59     36.74 o 
  -4   0  16     1147.24     1152.95     37.73 o 
  -2   0  16      481.34      480.88     19.30 o 
   0   0  16      113.36      108.67     17.02 o 
   2   0  16      642.86      666.07     32.03 o 
   4   0  16        0.36        0.90     29.66 o 
   6   0  16       24.31       25.66     23.13 o 
 -10   1  16       30.35       19.95     28.74 o 
  -9   1  16      329.46      334.32     26.10 o 
  -8   1  16      245.49      228.72     25.52 o 
  -7   1  16       12.94      -14.22     13.16 o 
  -6   1  16      344.71      335.47     16.92 o 
  -5   1  16       27.32       47.54     15.84 o 
  -4   1  16        3.52        6.25     12.31 o 
  -3   1  16      736.92      683.51     17.77 o 
  -2   1  16      923.80      910.79     23.88 o 
  -1   1  16     2318.77     2324.19     77.77 o 
   0   1  16       24.71       28.56     11.85 o 
   1   1  16       17.86       18.25     10.75 o 
   2   1  16        3.30       17.62     10.82 o 
   3   1  16       11.80       -2.97     13.13 o 
   4   1  16        8.60      -15.65     11.11 o 
   5   1  16       12.96        0.90     12.80 o 
   6   1  16       48.95       29.05     14.39 o 
   7   1  16      103.23      109.50     19.10 o 
 -10   2  16       34.86       31.24     19.39 o 
  -9   2  16       20.52        6.33     17.90 o 
  -8   2  16        3.19       27.28     22.89 o 
  -7   2  16      594.48      546.45     20.84 o 
  -6   2  16       12.31        6.84     10.86 o 
  -5   2  16        4.83       24.60      8.63 o 
  -4   2  16      128.65      125.62      9.41 o 
  -3   2  16      277.22      264.92     11.42 o 
  -2   2  16       23.91       21.88      6.38 o 
  -1   2  16      404.80      400.44     26.20 o 
   0   2  16     1252.17     1296.57     33.85 o 
   1   2  16      116.69      124.16     12.15 o 
   2   2  16       20.18       27.48     11.28 o 
   3   2  16      379.15      346.76     16.78 o 
   4   2  16        7.19       -9.89     11.71 o 
   5   2  16      341.65      350.82     17.18 o 
   6   2  16      154.25      118.93     16.25 o 
   7   2  16        5.22        8.16     14.68 o 
 -10   3  16        3.75        0.33     36.35 o 
  -9   3  16       22.98        3.48     20.57 o 
  -8   3  16        2.71       -7.18     12.37 o 
  -7   3  16        5.52      -10.13     11.03 o 
  -6   3  16     1011.68      939.08     32.33 o 
  -5   3  16      596.37      555.44     26.26 o 
  -4   3  16      309.69      323.98     18.22 o 
  -3   3  16     2333.78     2387.85     68.39 o 
  -2   3  16     2333.14     2234.41     49.79 o 
  -1   3  16       36.39       39.00      7.52 o 
   0   3  16      188.04      195.47     12.44 o 
   1   3  16     1044.63     1098.07     28.09 o 
   2   3  16        0.72      -10.04     11.74 o 
   3   3  16      351.68      317.47     15.09 o 
   4   3  16      435.98      470.99     19.96 o 
   5   3  16       61.29       81.69     13.02 o 
   6   3  16       70.19       79.92     15.11 o 
   7   3  16        2.34        2.31     14.21 o 
 -10   4  16       74.60      137.72     36.08 o 
  -9   4  16        3.41       30.73     40.69 o 
  -8   4  16       10.68       -3.24     13.92 o 
  -7   4  16      424.52      372.40     37.27 o 
  -6   4  16      182.76      197.60     19.23 o 
  -5   4  16       99.37      100.56     11.43 o 
  -4   4  16        3.26       21.42     17.89 o 
  -3   4  16        4.31       11.06      5.15 o 
  -2   4  16      366.20      378.99     10.55 o 
  -1   4  16      134.25      145.85      9.69 o 
   0   4  16       96.20      137.88     16.45 o 
   1   4  16       72.89       80.98     10.55 o 
   2   4  16     1674.95     1645.48     42.68 o 
   3   4  16        2.88       -6.50     12.01 o 
   4   4  16      415.24      460.19     21.35 o 
   5   4  16      175.64      156.59     16.84 o 
   6   4  16        5.55        7.79     14.27 o 
  -9   5  16       16.99      -24.49     21.55 o 
  -8   5  16      268.99      283.50     28.73 o 
  -7   5  16      201.43      236.93     23.84 o 
  -6   5  16       54.31       52.84     19.27 o 
  -5   5  16      124.49      142.04     21.47 o 
  -4   5  16      315.20      317.34     26.11 o 
  -3   5  16       14.36       30.77      9.44 o 
  -2   5  16      271.93      248.00     15.47 o 
  -1   5  16       47.96       48.13      7.94 o 
   0   5  16       60.99       40.76     10.04 o 
   1   5  16        0.31      -12.37      7.67 o 
   2   5  16      366.14      330.24     17.35 o 
   3   5  16      216.22      207.54     17.12 o 
   4   5  16      188.21      186.38     14.16 o 
   5   5  16       85.19      131.22     28.27 o 
   6   5  16        0.03      -12.88     14.18 o 
  -9   6  16       40.81       83.09     32.52 o 
  -8   6  16      750.55      807.63     39.80 o 
  -7   6  16      288.46      305.76     26.09 o 
  -6   6  16        5.17       22.85     21.81 o 
  -5   6  16        2.26       -6.93     48.11 o 
  -4   6  16       19.74       22.59     42.53 o 
  -3   6  16      783.89      735.42     27.25 o 
  -2   6  16      465.68      451.80     23.50 o 
  -1   6  16       40.02       52.83     13.74 o 
   0   6  16       80.82       59.32     14.13 o 
   1   6  16        3.34        1.14      8.75 o 
   2   6  16       33.88       27.04     16.64 o 
   3   6  16      436.45      426.78     19.60 o 
   4   6  16        4.37        4.38     12.40 o 
   5   6  16      142.68      143.79     16.65 o 
   6   6  16        3.47       17.51     12.04 o 
  -8   7  16      619.94      651.70     79.43 o 
  -7   7  16      121.14      115.49     40.63 o 
  -6   7  16       40.69       60.79     20.18 o 
  -5   7  16      137.23      215.24    128.98 o 
  -4   7  16      604.45      608.74     30.94 o 
  -3   7  16      455.33      403.40     27.42 o 
  -2   7  16       83.54       78.25     15.40 o 
  -1   7  16       47.74       55.11     15.30 o 
   0   7  16      105.40       90.90     14.51 o 
   1   7  16       56.69       45.68     14.49 o 
   2   7  16        2.60      -13.63     14.75 o 
   3   7  16      103.77      124.55     18.18 o 
   4   7  16       34.25       33.01     20.95 o 
   5   7  16      105.20       77.28     15.44 o 
  -7   8  16      129.16      123.57     43.04 o 
  -6   8  16       22.11       48.56     24.52 o 
  -5   8  16        0.09      -10.87     23.00 o 
  -4   8  16        3.18       32.54     23.11 o 
  -3   8  16       71.57       66.35     32.25 o 
  -2   8  16       20.04       21.97     13.79 o 
  -1   8  16       27.76       44.48     14.39 o 
   0   8  16       34.78       50.14     15.72 o 
   1   8  16      221.24      226.65     20.67 o 
   2   8  16       16.07       33.56     17.42 o 
   3   8  16      102.92      103.99     19.20 o 
   4   8  16        7.95       19.05     22.97 o 
  -6   9  16      124.44      117.68     38.93 o 
  -5   9  16        1.08        8.29     36.33 o 
  -4   9  16       19.28        3.25     24.78 o 
  -3   9  16       11.53       11.55     19.12 o 
  -2   9  16       15.70       36.78     24.88 o 
  -1   9  16        0.17       14.53     15.68 o 
   0   9  16       63.37       42.59     25.99 o 
   1   9  16      405.81      387.32     27.48 o 
   2   9  16       56.86       67.97     16.68 o 
   3   9  16       85.68       77.98     19.89 o 
  -4  10  16       73.13      137.91     79.95 o 
  -3  10  16        3.99       -8.47     20.57 o 
  -2  10  16       78.42       55.61     21.75 o 
  -1  10  16        1.02        7.75     22.36 o 
   0  10  16       53.90       43.29     16.98 o 
   1  10  16       92.70      115.08     19.18 o 
  -9   0  17      173.97      187.37     37.88 o 
  -7   0  17     2156.71     2125.36     93.59 o 
  -5   0  17       74.92       95.10     30.72 o 
  -3   0  17     1173.18     1177.50     68.29 o 
  -1   0  17       21.36       16.24     16.22 o 
   1   0  17      347.26      318.22     20.79 o 
   3   0  17       19.35        0.51     15.88 o 
   5   0  17       20.16       28.51     26.36 o 
   7   0  17      568.43      584.78     52.90 o 
 -10   1  17      104.90      103.82     22.31 o 
  -9   1  17       20.29       14.74     23.48 o 
  -8   1  17      125.16      118.03     25.88 o 
  -7   1  17       42.65       58.43     22.81 o 
  -6   1  17      155.78      136.90     13.94 o 
  -5   1  17        6.49        4.46     14.95 o 
  -4   1  17     1342.62     1334.28     68.34 o 
  -3   1  17      189.40      179.86      7.51 o 
  -2   1  17       47.51       70.04      8.23 o 
  -1   1  17      129.18      127.13     10.79 o 
   0   1  17      587.52      630.01     21.64 o 
   1   1  17      130.40      129.67     12.99 o 
   2   1  17        0.10       -0.02     11.62 o 
   3   1  17     1292.83     1238.54     32.70 o 
   4   1  17      142.12      141.35     14.15 o 
   5   1  17      387.98      333.90     18.45 o 
   6   1  17       29.33       33.73     13.89 o 
   7   1  17        2.85      -11.26     16.55 o 
 -10   2  17       11.86        3.29     21.67 o 
  -9   2  17      131.77      141.39     22.05 o 
  -8   2  17       27.80       -0.59     19.53 o 
  -7   2  17      586.76      521.55     21.03 o 
  -6   2  17       26.41       45.74     30.02 o 
  -5   2  17     1516.24     1562.05     39.90 o 
  -4   2  17      232.27      214.78     13.92 o 
  -3   2  17     2030.91     2042.42     35.53 o 
  -2   2  17        0.36        6.66      6.99 o 
  -1   2  17      136.23      166.60     11.58 o 
   0   2  17      307.55      347.54     16.14 o 
   1   2  17      919.58      887.93     25.64 o 
   2   2  17      296.11      267.72     15.59 o 
   3   2  17        0.07       -2.01     11.23 o 
   4   2  17      130.28      132.44     15.19 o 
   5   2  17      179.17      182.80     16.75 o 
   6   2  17       20.49       -3.42     12.88 o 
   7   2  17        8.98       27.38     15.08 o 
 -10   3  17       77.27       26.29     40.84 o 
  -9   3  17      155.07      115.18     40.41 o 
  -8   3  17        0.37      -14.23     37.93 o 
  -7   3  17       35.07       21.54     11.79 o 
  -6   3  17      399.55      389.12     19.26 o 
  -5   3  17       83.37       93.16     12.89 o 
  -4   3  17        1.80       -6.65     11.74 o 
  -3   3  17       13.44       11.07      4.75 o 
  -2   3  17        0.71        3.45      6.64 o 
  -1   3  17      283.74      307.25     15.94 o 
   0   3  17      705.56      744.51     23.18 o 
   1   3  17       50.12       41.18     11.48 o 
   2   3  17      120.43      121.36     12.85 o 
   3   3  17      845.06      865.66     31.74 o 
   4   3  17        0.04       -8.80     13.78 o 
   5   3  17       78.20       58.02     13.99 o 
   6   3  17       10.92       20.28     16.35 o 
  -9   4  17      100.51       87.84     36.45 o 
  -8   4  17      558.77      639.83     38.72 o 
  -7   4  17       75.63       86.97     18.12 o 
  -6   4  17       62.64       77.14     16.10 o 
  -5   4  17     3324.74     3357.83    102.65 o 
  -4   4  17        2.86      -10.95     15.88 o 
  -3   4  17     1040.23     1054.14     28.88 o 
  -2   4  17        8.37        5.21      9.53 o 
  -1   4  17        7.79        6.83      8.52 o 
   0   4  17      512.69      503.40     19.14 o 
   1   4  17        5.69      -10.57      8.79 o 
   2   4  17       35.18       30.48     11.12 o 
   3   4  17      162.92      157.99     13.29 o 
   4   4  17      100.95      108.36     14.56 o 
   5   4  17      144.53      179.10     22.77 o 
   6   4  17       30.51       28.31     14.01 o 
  -9   5  17      306.54      339.04     56.83 o 
  -8   5  17      153.29      137.53     20.02 o 
  -7   5  17       27.32       11.49     19.83 o 
  -6   5  17       84.87       60.52     16.97 o 
  -5   5  17      525.39      585.63     29.31 o 
  -4   5  17      186.34      224.43     30.72 o 
  -3   5  17      118.83       93.77     18.07 o 
  -2   5  17       36.30       40.21     11.98 o 
  -1   5  17      346.56      292.19     18.69 o 
   0   5  17       89.19       94.14     10.38 o 
   1   5  17      162.20      162.95     10.69 o 
   2   5  17      229.84      254.77     15.64 o 
   3   5  17       11.49       -7.31     10.64 o 
   4   5  17       70.25       76.81     12.93 o 
   5   5  17      134.85      147.29     15.03 o 
   6   5  17       27.08       37.08     14.91 o 
  -8   6  17       58.87       58.60     21.73 o 
  -7   6  17        1.40       -3.57     21.20 o 
  -6   6  17      142.42      162.13     33.43 o 
  -5   6  17      800.25      875.49     36.20 o 
  -4   6  17      512.52      507.99     32.98 o 
  -3   6  17       37.36       44.81     19.60 o 
  -2   6  17       59.97       72.33     14.83 o 
  -1   6  17        0.02       12.47     12.59 o 
   0   6  17     1387.63     1413.55     49.36 o 
   1   6  17      357.24      355.51     21.97 o 
   2   6  17       73.71       54.91     11.48 o 
   3   6  17      233.77      255.16     17.18 o 
   4   6  17        0.02       14.04     11.54 o 
   5   6  17        3.77        5.13     12.90 o 
  -8   7  17       71.06       69.91     22.02 o 
  -7   7  17        2.85      -27.02     20.56 o 
  -6   7  17       23.91       15.20     22.28 o 
  -5   7  17      284.41      300.82     26.99 o 
  -4   7  17      505.56      524.69     28.93 o 
  -3   7  17       65.58       66.64     30.45 o 
  -2   7  17        4.36       17.54     17.24 o 
  -1   7  17       95.40       51.47     13.61 o 
   0   7  17       32.74       31.93     14.33 o 
   1   7  17      144.13      157.44     23.35 o 
   2   7  17       14.19       43.81     16.68 o 
   3   7  17        2.48        2.75     17.87 o 
   4   7  17       35.81       37.79     18.78 o 
  -7   8  17        7.34        8.25     23.29 o 
  -6   8  17       40.22       27.51     43.32 o 
  -5   8  17       43.60      225.86    344.45 o 
  -4   8  17       93.69       72.24     24.50 o 
  -3   8  17        6.34       -4.84     46.40 o 
  -2   8  17      187.81      181.95     28.60 o 
  -1   8  17      141.32      106.89     17.44 o 
   0   8  17      200.18      204.28     19.49 o 
   1   8  17      108.98      117.87     18.52 o 
   2   8  17        5.95        0.02     17.24 o 
   3   8  17        9.79       29.88     17.09 o 
  -5   9  17       16.08       43.72     33.94 o 
  -4   9  17      156.82      134.41     23.73 o 
  -3   9  17      258.76      236.60     30.40 o 
  -2   9  17        0.80       -7.66     21.18 o 
  -1   9  17       14.15        1.25     21.84 o 
   0   9  17        0.00       12.23     15.13 o 
   1   9  17       93.73       95.76     16.78 o 
   2   9  17        5.79      -16.30     19.15 o 
  -2  10  17       17.93       58.69     23.26 o 
  -1  10  17        8.37        5.51     21.09 o 
 -10   0  18      117.01      116.34     31.29 o 
  -8   0  18      177.78      163.27     41.26 o 
  -6   0  18       73.82       50.10     25.77 o 
  -4   0  18       82.17       67.17     21.48 o 
  -2   0  18     1228.25     1224.35     42.33 o 
   0   0  18     6164.22     6914.02    186.85 o 
   2   0  18      942.45      919.51     38.15 o 
   4   0  18       16.22       40.35     20.84 o 
   6   0  18       29.47       -3.48     23.32 o 
 -10   1  18       62.53       59.15     20.20 o 
  -9   1  18      344.16      351.82     31.24 o 
  -8   1  18       64.89       53.17     24.34 o 
  -7   1  18      604.13      603.79     35.52 o 
  -6   1  18      305.36      351.61     28.31 o 
  -5   1  18     2046.79     2035.40     53.29 o 
  -4   1  18      243.20      235.10     14.95 o 
  -3   1  18        0.94       -2.34      7.99 o 
  -2   1  18      330.40      320.61     14.96 o 
  -1   1  18      739.60      756.97     23.14 o 
   0   1  18      761.09      821.24     26.02 o 
   1   1  18     2667.49     2577.66     55.91 o 
   2   1  18      257.51      298.58     17.85 o 
   3   1  18      457.68      423.95     19.75 o 
   4   1  18       95.15      118.46     14.87 o 
   5   1  18       14.41       -3.29     15.48 o 
   6   1  18       28.09        8.96     16.31 o 
 -10   2  18       57.98       53.92     27.33 o 
  -9   2  18       22.13       34.50     38.35 o 
  -8   2  18       92.22       94.56     19.69 o 
  -7   2  18       69.60       56.30     21.20 o 
  -6   2  18        1.62      -26.53      9.39 o 
  -5   2  18      128.62       91.68     16.00 o 
  -4   2  18       46.83       39.88     10.49 o 
  -3   2  18      153.76      178.34      9.17 o 
  -2   2  18        0.46        8.11      8.78 o 
  -1   2  18     1991.38     2110.19     44.95 o 
   0   2  18       48.51       33.27     11.30 o 
   1   2  18      348.09      349.35     14.86 o 
   2   2  18      204.55      179.17     14.54 o 
   3   2  18      363.92      402.77     18.23 o 
   4   2  18      115.76      100.86     13.57 o 
   5   2  18       86.29      119.28     15.00 o 
   6   2  18      146.55      204.34     19.22 o 
  -9   3  18       45.36       23.11     39.32 o 
  -8   3  18       38.02      -11.79     42.07 o 
  -7   3  18       90.98       81.27     41.15 o 
  -6   3  18       37.10       61.89     11.50 o 
  -5   3  18      195.04      210.70     16.48 o 
  -4   3  18     2061.79     1972.10     48.09 o 
  -3   3  18      760.82      740.33     25.95 o 
  -2   3  18        9.88       18.14      8.93 o 
  -1   3  18       14.98        4.47      8.83 o 
   0   3  18      121.02      113.48     11.60 o 
   1   3  18       16.00        9.53      9.99 o 
   2   3  18        0.04       14.76     12.50 o 
   3   3  18      203.09      183.11     13.58 o 
   4   3  18      128.13      134.19     15.14 o 
   5   3  18      186.22      215.00     20.40 o 
   6   3  18      233.30      244.16     19.31 o 
  -9   4  18       48.45       98.20     36.54 o 
  -8   4  18      177.08      136.56     41.43 o 
  -7   4  18      303.64      311.33     39.32 o 
  -6   4  18       15.31       18.06     19.84 o 
  -5   4  18      842.79      802.58     34.83 o 
  -4   4  18      207.21      152.55     17.10 o 
  -3   4  18      193.90      170.08     34.88 o 
  -2   4  18       96.57       67.45     12.27 o 
  -1   4  18        3.58        0.09      8.21 o 
   0   4  18        6.10       -4.90      8.73 o 
   1   4  18       39.06       26.28     10.10 o 
   2   4  18      212.67      205.70     15.87 o 
   3   4  18      163.29      140.08     14.40 o 
   4   4  18      180.89      151.52     16.02 o 
   5   4  18       44.12       36.32     13.13 o 
  -9   5  18      154.04      184.29     51.30 o 
  -8   5  18      161.90      140.80     45.07 o 
  -7   5  18      122.85      110.14     20.54 o 
  -6   5  18       60.97       83.12     17.84 o 
  -5   5  18      185.02      204.71     16.54 o 
  -4   5  18      208.05      211.61     18.83 o 
  -3   5  18      558.93      506.28     36.35 o 
  -2   5  18        3.14       -8.15     13.38 o 
  -1   5  18      116.74      141.26     14.67 o 
   0   5  18       71.31       48.63     14.83 o 
   1   5  18      314.23      300.44     16.76 o 
   2   5  18       33.61       29.87     10.37 o 
   3   5  18      135.60      132.81     13.72 o 
   4   5  18       10.85        7.23     22.60 o 
   5   5  18        7.99        2.95     14.79 o 
  -8   6  18        2.75       10.52     23.42 o 
  -7   6  18      100.25       80.86     48.93 o 
  -6   6  18       30.76       26.05     21.38 o 
  -5   6  18        0.42      -23.41     17.55 o 
  -4   6  18       68.31       79.04     17.76 o 
  -3   6  18       18.85      -14.93     42.92 o 
  -2   6  18       90.00      104.70     21.04 o 
  -1   6  18      369.69      327.11     20.85 o 
   0   6  18        7.13       21.17     14.73 o 
   1   6  18        0.31       20.29     17.77 o 
   2   6  18        2.83       -0.64     24.76 o 
   3   6  18       17.63        7.02     15.65 o 
   4   6  18        1.81       25.58     16.14 o 
  -7   7  18      181.72      190.75     28.87 o 
  -6   7  18        4.74        0.19     18.68 o 
  -5   7  18       20.09       48.29     24.63 o 
  -4   7  18       58.91       57.71     29.20 o 
  -3   7  18       59.24       66.72     22.84 o 
  -2   7  18       11.96        8.72     18.70 o 
  -1   7  18        1.17      -13.75     21.73 o 
   0   7  18       51.89       37.90     22.47 o 
   1   7  18      246.04      203.89     23.46 o 
   2   7  18      160.79      159.22     17.34 o 
   3   7  18       33.59       45.80     20.05 o 
  -6   8  18        8.98      -12.07     21.42 o 
  -5   8  18      134.12      135.81     24.26 o 
  -4   8  18       82.36      109.95     24.44 o 
  -3   8  18       82.90       83.58     27.38 o 
  -2   8  18      319.94      325.96     30.70 o 
  -1   8  18       20.34      -20.20     20.51 o 
   0   8  18        6.52       25.26     17.69 o 
   1   8  18        0.28       -2.12     16.70 o 
   2   8  18        1.54       36.09     19.63 o 
  -4   9  18      195.41      163.43     40.53 o 
  -3   9  18       55.75       56.30     23.07 o 
  -2   9  18        2.22        9.94     21.33 o 
  -1   9  18        0.14       -9.73     18.61 o 
   0   9  18      108.54       91.01     23.17 o 
   1   9  18       14.74       49.42     16.17 o 
  -9   0  19        5.26      -27.47     33.42 o 
  -7   0  19       42.29        1.87     34.34 o 
  -5   0  19     2112.54     2103.17     92.95 o 
  -3   0  19     1202.12     1183.41     39.94 o 
  -1   0  19      721.12      699.85     32.10 o 
   1   0  19      587.93      564.05     37.58 o 
   3   0  19     2529.34     2535.50     81.98 o 
   5   0  19       51.20       50.53     18.29 o 
  -9   1  19       52.05       22.42     29.76 o 
  -8   1  19       46.00       36.68     21.79 o 
  -7   1  19       48.17       50.11     22.11 o 
  -6   1  19     1071.10     1049.42     45.93 o 
  -5   1  19      113.44       66.49     21.05 o 
  -4   1  19       38.90       35.43      9.20 o 
  -3   1  19      237.59      226.40     25.09 o 
  -2   1  19      416.50      382.49     18.36 o 
  -1   1  19      404.50      437.11     17.99 o 
   0   1  19      527.49      479.54     18.82 o 
   1   1  19      119.85      116.55     15.57 o 
   2   1  19     1988.13     2121.47     50.83 o 
   3   1  19       16.43       18.87     11.81 o 
   4   1  19       30.29       24.35     13.55 o 
   5   1  19       59.30       40.52     14.19 o 
   6   1  19        5.57      -23.36     14.28 o 
  -9   2  19        3.73       -0.37     31.71 o 
  -8   2  19        0.08       38.70     37.49 o 
  -7   2  19        0.91       14.27     18.79 o 
  -6   2  19      582.38      571.15     28.05 o 
  -5   2  19      163.52      126.37     16.55 o 
  -4   2  19        7.96        4.01     10.02 o 
  -3   2  19     1588.47     1539.98     42.03 o 
  -2   2  19       21.74       13.44      9.25 o 
  -1   2  19       46.71       27.10      9.68 o 
   0   2  19       39.97       47.31      9.47 o 
   1   2  19      610.03      625.02     21.85 o 
   2   2  19      150.85      167.05     15.65 o 
   3   2  19      478.11      478.69     18.98 o 
   4   2  19      495.41      568.99     24.03 o 
   5   2  19       31.14       23.37     13.23 o 
  -9   3  19      193.71      245.98     49.05 o 
  -8   3  19       48.53       45.32     40.52 o 
  -7   3  19        0.08       36.00     29.00 o 
  -6   3  19       38.52       12.94     15.64 o 
  -5   3  19       18.15       23.95     12.90 o 
  -4   3  19       60.17       69.31     10.92 o 
  -3   3  19        0.76       -8.25     17.53 o 
  -2   3  19       26.71       16.63      8.34 o 
  -1   3  19      643.00      625.92     24.06 o 
   0   3  19      150.81      146.76     34.62 o 
   1   3  19       47.41       24.45     10.92 o 
   2   3  19      148.20      122.59     12.05 o 
   3   3  19      114.03      122.27     11.73 o 
   4   3  19       57.58       70.73     14.58 o 
   5   3  19        0.00      -20.18     13.49 o 
  -9   4  19        0.83      -29.58     41.43 o 
  -8   4  19        1.94       24.16     31.80 o 
  -7   4  19      102.21       81.18     40.29 o 
  -6   4  19       31.01       38.85     16.09 o 
  -5   4  19        0.56       -8.78     26.13 o 
  -4   4  19       22.70       11.77     14.40 o 
  -3   4  19      325.72      344.79     22.85 o 
  -2   4  19        4.38      -16.78     15.27 o 
  -1   4  19       10.59       10.42     11.42 o 
   0   4  19      255.97      274.93     14.53 o 
   1   4  19      113.38      110.13     11.69 o 
   2   4  19       87.27       99.29     13.85 o 
   3   4  19        8.34       -3.60     14.55 o 
   4   4  19      183.79      181.99     17.18 o 
   5   4  19       68.33       51.45     14.58 o 
  -8   5  19       29.26      -36.62     35.24 o 
  -7   5  19       23.74       47.28     45.03 o 
  -6   5  19       37.47       44.63     19.36 o 
  -5   5  19       55.57       60.61     50.35 o 
  -4   5  19      201.08      239.16     21.81 o 
  -3   5  19       37.42       32.67     16.03 o 
  -2   5  19      229.46      265.18     22.54 o 
  -1   5  19        0.48        9.74     26.21 o 
   0   5  19      463.42      497.67     34.09 o 
   1   5  19       67.29       56.80     15.41 o 
   2   5  19       46.99       50.15     12.42 o 
   3   5  19      102.68      111.65     14.03 o 
   4   5  19        0.74      -28.48     13.09 o 
  -8   6  19        1.26      -41.08     47.59 o 
  -7   6  19       17.80      -10.02     19.37 o 
  -6   6  19       33.10       27.78     28.18 o 
  -5   6  19       37.47        6.22     19.49 o 
  -4   6  19       88.35       53.30     22.40 o 
  -3   6  19        7.78        0.65     17.10 o 
  -2   6  19       76.13       79.25     25.13 o 
  -1   6  19       48.01       18.31     17.06 o 
   0   6  19      163.00      145.66     25.69 o 
   1   6  19       53.12       57.83     14.58 o 
   2   6  19      359.57      372.95     24.30 o 
   3   6  19      138.20      163.01     21.34 o 
   4   6  19       45.99       75.43     18.35 o 
  -7   7  19       14.32       -1.87     39.75 o 
  -6   7  19        1.92        4.25     16.06 o 
  -5   7  19      138.21      125.93     21.92 o 
  -4   7  19       26.46       32.35     16.00 o 
  -3   7  19      155.01      123.02     23.40 o 
  -2   7  19       72.63       60.14     24.74 o 
  -1   7  19        6.08        8.89     21.29 o 
   0   7  19       27.57       30.54     15.41 o 
   1   7  19       60.51       58.73     17.71 o 
   2   7  19       61.67       65.18     17.49 o 
   3   7  19       34.83        3.88     17.88 o 
  -5   8  19      188.50      188.06     29.39 o 
  -4   8  19        1.86      -30.67     21.34 o 
  -3   8  19       84.67       61.46     21.67 o 
  -2   8  19       82.87       74.49     19.89 o 
  -1   8  19       57.07       54.36     26.08 o 
   0   8  19      244.28      242.69     30.60 o 
   1   8  19       23.50        5.84     19.69 o 
  -2   9  19       19.44       49.29     22.26 o 
  -8   0  20       12.02       30.08     36.71 o 
  -6   0  20      291.78      291.91     37.00 o 
  -4   0  20      105.30       99.43     22.96 o 
  -2   0  20      244.03      250.95     19.33 o 
   0   0  20       31.14        3.90     14.55 o 
   2   0  20       82.34      107.19     16.25 o 
   4   0  20      127.93      175.59     23.98 o 
  -9   1  20       80.46       81.64     28.07 o 
  -8   1  20       20.80       39.55     23.33 o 
  -7   1  20       10.29      -16.51     20.64 o 
  -6   1  20       35.47       37.61     19.74 o 
  -5   1  20       25.94       18.86     18.57 o 
  -4   1  20      113.66       51.93     19.78 o 
  -3   1  20      113.18      104.39     11.98 o 
  -2   1  20      244.66      232.85     15.33 o 
  -1   1  20      391.27      370.79     17.20 o 
   0   1  20        3.13        5.51     11.40 o 
   1   1  20      722.62      714.09     22.75 o 
   2   1  20       57.81       67.89     13.07 o 
   3   1  20      164.33      158.36     17.79 o 
   4   1  20        9.83       25.61     13.71 o 
   5   1  20       61.61       58.81     13.99 o 
  -9   2  20       26.77       71.25     43.63 o 
  -8   2  20        6.32       23.38     41.56 o 
  -7   2  20       49.02       74.22     33.57 o 
  -6   2  20      473.04      446.41     45.38 o 
  -5   2  20      249.96      252.66     22.93 o 
  -4   2  20       43.92       29.62     10.61 o 
  -3   2  20      993.15      971.91     30.01 o 
  -2   2  20      332.66      355.56     15.62 o 
  -1   2  20        0.03      -13.92      9.39 o 
   0   2  20      365.97      411.93     19.15 o 
   1   2  20       69.40       63.25     11.29 o 
   2   2  20      337.24      397.12     18.26 o 
   3   2  20      130.81      149.17     14.49 o 
   4   2  20      350.53      375.41     19.74 o 
   5   2  20      150.49      148.20     16.67 o 
  -9   3  20        3.28       60.00     39.07 o 
  -8   3  20        0.04       30.47     44.57 o 
  -7   3  20       30.84       10.38     34.09 o 
  -6   3  20      153.43      157.20     33.55 o 
  -5   3  20     1106.44     1019.46     41.72 o 
  -4   3  20       31.54       38.40     18.34 o 
  -3   3  20        3.92       30.04     15.37 o 
  -2   3  20      168.86      163.35     12.57 o 
  -1   3  20      145.26      136.76     11.38 o 
   0   3  20      264.33      306.91     21.52 o 
   1   3  20      871.08      915.35     34.77 o 
   2   3  20      113.91      104.68     15.00 o 
   3   3  20      384.34      379.55     19.84 o 
   4   3  20        3.02        7.99     13.89 o 
  -8   4  20      126.02      171.12     47.36 o 
  -7   4  20      189.18      202.07     44.65 o 
  -6   4  20        7.68       -5.68     37.88 o 
  -5   4  20      339.85      366.62     24.46 o 
  -4   4  20       75.41       64.48     21.05 o 
  -3   4  20      180.96      149.58     19.64 o 
  -2   4  20       20.69       23.09     17.14 o 
  -1   4  20       67.10       45.10     23.49 o 
   0   4  20       71.85       80.31     23.43 o 
   1   4  20       17.08       22.81     15.79 o 
   2   4  20      103.95      111.06     12.23 o 
   3   4  20      443.70      482.44     27.51 o 
   4   4  20      131.52      149.11     14.95 o 
  -8   5  20       41.72       90.21     39.79 o 
  -7   5  20       49.36       88.19    114.75 o 
  -6   5  20       35.28       26.36     18.15 o 
  -5   5  20       15.01       49.93     17.34 o 
  -4   5  20        5.55        3.88     16.68 o 
  -3   5  20       93.18      135.99     24.81 o 
  -2   5  20        1.53       -1.32     17.04 o 
  -1   5  20      255.17      258.19     25.98 o 
   0   5  20      167.55      133.71     17.16 o 
   1   5  20        0.54       13.75     15.62 o 
   2   5  20      327.39      289.66     22.63 o 
   3   5  20       42.23       35.45     16.75 o 
  -7   6  20      359.88      426.73     54.99 o 
  -6   6  20      220.72      219.46     26.74 o 
  -5   6  20      151.63      145.55     19.51 o 
  -4   6  20       21.43       25.12     20.37 o 
  -3   6  20        6.74        3.99     18.48 o 
  -2   6  20       22.34       26.40     18.43 o 
  -1   6  20       88.42       72.27     21.49 o 
   0   6  20       85.27      106.00     22.24 o 
   1   6  20      104.39       98.87     16.31 o 
   2   6  20      136.09      156.99     21.09 o 
   3   6  20      118.95       87.67     17.90 o 
  -6   7  20      205.35      184.89     26.72 o 
  -5   7  20       59.84       28.39     40.68 o 
  -4   7  20       54.09       49.19     23.18 o 
  -3   7  20       48.16       59.44     34.27 o 
  -2   7  20       36.25       14.55     22.23 o 
  -1   7  20       28.28       50.08     21.27 o 
   0   7  20       15.18       45.37     21.09 o 
   1   7  20      117.18      138.53     19.00 o 
   2   7  20       35.03       40.33     16.07 o 
  -4   8  20       18.28       21.11     48.42 o 
  -3   8  20       10.01       -7.01     31.73 o 
  -2   8  20        1.00       13.42     19.69 o 
  -1   8  20        7.05        6.31     22.37 o 
   0   8  20        1.79       44.81     23.76 o 
  -9   0  21        5.53       34.50     27.47 o 
  -7   0  21       62.16       79.32     31.29 o 
  -5   0  21      104.74      134.16     31.05 o 
  -3   0  21       18.51       43.09     23.21 o 
  -1   0  21      564.60      570.67     29.11 o 
   1   0  21      983.50      937.33     47.99 o 
   3   0  21      135.36      170.62     26.98 o 
  -9   1  21       60.54       71.38     38.67 o 
  -8   1  21       15.59       25.24     31.95 o 
  -7   1  21       10.86        9.04     24.61 o 
  -6   1  21       52.57       80.15     22.58 o 
  -5   1  21      107.71      101.07     56.54 o 
  -4   1  21       97.57      106.48     21.92 o 
  -3   1  21      274.65      314.34     25.06 o 
  -2   1  21       59.48       52.37     12.94 o 
  -1   1  21      146.67      147.67     12.38 o 
   0   1  21       54.58       67.87     11.90 o 
   1   1  21        1.32       13.97     12.95 o 
   2   1  21       12.71       19.89     14.25 o 
   3   1  21       47.85       46.46     13.61 o 
   4   1  21       73.95       74.56     15.01 o 
  -8   2  21        0.01       49.12     32.75 o 
  -7   2  21       65.53      136.47     39.32 o 
  -6   2  21      126.30      146.55     39.46 o 
  -5   2  21      179.49      165.04     35.45 o 
  -4   2  21      137.04      148.08     17.58 o 
  -3   2  21      105.29       61.88     10.81 o 
  -2   2  21      104.35      112.13     12.63 o 
  -1   2  21      233.37      171.12     14.84 o 
   0   2  21        2.05       13.44     11.41 o 
   1   2  21       18.22       17.33     12.43 o 
   2   2  21        6.96        3.36     12.09 o 
   3   2  21      195.49      202.90     18.33 o 
   4   2  21        2.29       -9.96     14.62 o 
  -8   3  21       99.25       92.14     37.95 o 
  -7   3  21        0.16       16.52     41.09 o 
  -6   3  21      247.00      203.71     44.22 o 
  -5   3  21        4.33       51.46     30.75 o 
  -4   3  21        1.28        8.93     12.40 o 
  -3   3  21      277.69      310.79     21.87 o 
  -2   3  21      143.83      130.12     19.10 o 
  -1   3  21      350.02      349.91     44.46 o 
   0   3  21     1067.24     1046.05     32.23 o 
   1   3  21        1.47      -19.38     14.85 o 
   2   3  21      149.32      153.48     15.32 o 
   3   3  21      116.99      128.00     13.89 o 
   4   3  21       59.90       58.31     14.27 o 
  -8   4  21      338.23      267.06     58.04 o 
  -7   4  21       26.33      -30.59     40.14 o 
  -6   4  21      259.36      268.51     39.24 o 
  -5   4  21      130.75      174.09     34.74 o 
  -4   4  21      146.31      159.34     52.64 o 
  -3   4  21      155.30      133.09     28.80 o 
  -2   4  21      314.27      259.80     40.99 o 
  -1   4  21       65.11       62.24     21.06 o 
   0   4  21       26.33       29.81     13.09 o 
   1   4  21        6.74       24.53     15.94 o 
   2   4  21      353.77      364.76     22.47 o 
   3   4  21        4.30       10.54     16.67 o 
  -7   5  21       59.65        4.02     45.69 o 
  -6   5  21       31.08      116.19     45.67 o 
  -5   5  21       66.00       79.00     30.67 o 
  -4   5  21        2.79        3.45     16.32 o 
  -3   5  21       69.24       87.13     20.47 o 
  -2   5  21        6.48       28.33     17.70 o 
  -1   5  21        1.10        1.84     19.46 o 
   0   5  21       43.54       26.56     20.64 o 
   1   5  21      272.54      260.19     23.37 o 
   2   5  21      127.58      129.16     17.29 o 
   3   5  21        6.79       20.91     18.20 o 
  -6   6  21       25.23       42.54     35.44 o 
  -5   6  21       68.70       87.61     19.99 o 
  -4   6  21        2.79       11.22     22.53 o 
  -3   6  21        0.11       -4.30     18.09 o 
  -2   6  21       23.15       -5.99     18.83 o 
  -1   6  21       43.51        0.03     40.17 o 
   0   6  21       33.98       28.31     18.12 o 
   1   6  21      141.46      157.50     23.70 o 
   2   6  21      250.11      207.96     21.96 o 
  -5   7  21       18.80       29.13     18.46 o 
  -4   7  21       11.88       21.28     21.25 o 
  -3   7  21       50.89       36.60     24.49 o 
  -2   7  21       72.35       83.29     18.94 o 
  -1   7  21        7.29        4.30     24.34 o 
   0   7  21       14.32      -32.98     22.68 o 
  -8   0  22       83.06      105.59     36.25 o 
  -6   0  22       38.75       29.47     24.34 o 
  -4   0  22        7.06       54.09     29.56 o 
  -2   0  22      266.05      206.72     35.01 o 
   0   0  22      289.68      265.12     26.85 o 
   2   0  22        8.50       12.86     19.24 o 
  -8   1  22       16.63       51.65     36.37 o 
  -7   1  22        0.45      -18.46     29.36 o 
  -6   1  22        4.09      -11.52     32.14 o 
  -5   1  22        0.51       -9.46     19.07 o 
  -4   1  22       79.78       67.31     24.99 o 
  -3   1  22       27.43       21.65     13.77 o 
  -2   1  22        9.31        1.02     11.36 o 
  -1   1  22       14.57       -5.42     10.48 o 
   0   1  22       15.72       16.86     12.59 o 
   1   1  22       38.28       47.53     13.04 o 
   2   1  22        2.80       10.45     17.02 o 
   3   1  22       80.94       93.17     14.27 o 
  -8   2  22        0.01       23.93     34.01 o 
  -7   2  22       53.08        5.39     30.10 o 
  -6   2  22      133.17      146.71     36.71 o 
  -5   2  22       33.97       56.34     35.11 o 
  -4   2  22       17.76       45.22     32.04 o 
  -3   2  22      129.20       84.72     19.99 o 
  -2   2  22       42.68       40.26     12.33 o 
  -1   2  22      100.20       87.17     13.66 o 
   0   2  22      160.82      187.42     15.22 o 
   1   2  22       57.62       74.04     13.60 o 
   2   2  22        0.10      -12.79     12.36 o 
   3   2  22       30.13       39.27     13.48 o 
  -7   3  22       88.33       59.17     39.48 o 
  -6   3  22      122.00      145.91     36.83 o 
  -5   3  22       17.05       -3.92     35.21 o 
  -4   3  22       58.59      107.93     35.02 o 
  -3   3  22      186.71      175.58     19.08 o 
  -2   3  22        0.40       -2.09     15.60 o 
  -1   3  22      327.79      377.18     59.69 o 
   0   3  22       32.30       29.75     16.23 o 
   1   3  22        3.90        0.90     14.81 o 
   2   3  22       61.27       48.42     12.90 o 
   3   3  22       95.08      103.36     14.56 o 
  -7   4  22       70.49      129.45     43.30 o 
  -6   4  22        6.36       25.53     35.04 o 
  -5   4  22        5.73       31.12     36.61 o 
  -4   4  22        9.32       -0.70     16.30 o 
  -3   4  22       27.61       65.37     20.63 o 
  -2   4  22       13.43       -9.22     31.92 o 
  -1   4  22      290.09      282.59     22.87 o 
   0   4  22       14.86        4.81     26.48 o 
   1   4  22        4.45        0.84     19.54 o 
   2   4  22       15.80       11.65     19.87 o 
  -6   5  22      107.18      177.73     36.32 o 
  -5   5  22       21.80       24.25     28.09 o 
  -4   5  22       93.13      113.65     18.83 o 
  -3   5  22       27.39       44.11     24.69 o 
  -2   5  22       96.21       74.49     20.98 o 
  -1   5  22       20.43        2.77     26.14 o 
   0   5  22      254.09      305.41     32.18 o 
   1   5  22       22.05        5.62     16.51 o 
   2   5  22        0.06      -14.72     16.71 o 
  -5   6  22        6.34      -15.30     36.44 o 
  -4   6  22       69.79       89.09     33.00 o 
  -3   6  22        4.09        2.80     17.76 o 
  -2   6  22       20.05        7.60     17.18 o 
  -1   6  22        1.17        8.60     21.53 o 
   0   6  22      206.10      207.17     21.79 o 
  -5   0  23      314.06      301.90     37.59 o 
  -3   0  23       25.49       -4.61     25.20 o 
  -1   0  23      384.92      409.03     37.00 o 
   1   0  23        2.01      -11.13     18.19 o 
  -7   1  23       12.02       -4.99     31.80 o 
  -6   1  23        1.04       49.08     34.22 o 
  -5   1  23       21.77       29.56     27.42 o 
  -4   1  23       66.46       44.91     32.56 o 
  -3   1  23        8.89        6.95     17.77 o 
  -2   1  23       64.34       24.86     16.45 o 
  -1   1  23       67.42       63.26     13.49 o 
   0   1  23      227.61      197.24     15.14 o 
   1   1  23        1.19        3.41     12.83 o 
   2   1  23        0.70       -0.52     12.80 o 
  -7   2  23        9.77      -32.88     36.14 o 
  -6   2  23        8.23       45.03     33.52 o 
  -5   2  23       18.48      -25.78     31.70 o 
  -4   2  23       46.45        6.47     31.06 o 
  -3   2  23       29.51       69.76     34.35 o 
  -2   2  23        9.34       20.54     32.89 o 
  -1   2  23        9.07       45.30     17.80 o 
   0   2  23        0.02       18.93     17.65 o 
   1   2  23        4.91       -1.94     14.56 o 
   2   2  23       27.64       30.46     13.72 o 
  -7   3  23        0.45      -20.79     36.37 o 
  -6   3  23       87.05       64.86     37.06 o 
  -5   3  23        1.95       -4.84     34.53 o 
  -4   3  23       10.04       11.65     27.24 o 
  -3   3  23       53.18       72.88     25.53 o 
  -2   3  23        3.83       19.73     16.64 o 
  -1   3  23      157.93      147.09     19.94 o 
   0   3  23       49.33       42.96     23.10 o 
   1   3  23        0.01        7.20     23.05 o 
   2   3  23       56.35       56.46     18.94 o 
  -6   4  23      143.93      113.80     36.83 o 
  -5   4  23      135.81      125.49     44.34 o 
  -4   4  23      101.20      132.16     36.80 o 
  -3   4  23       25.63       13.04     18.05 o 
  -2   4  23      131.44      124.57     19.84 o 
  -1   4  23      157.86      140.12     25.38 o 
   0   4  23       24.29       57.71     20.30 o 
   1   4  23        0.42       23.34     21.25 o 
  -5   5  23       54.33       50.43     28.50 o 
  -4   5  23      448.36      500.38     59.59 o 
  -3   5  23      265.37      311.16     27.68 o 
  -2   5  23       26.92       51.96     18.79 o 
  -1   5  23       15.16        5.92     17.20 o 
   0   5  23      176.02      142.33     22.21 o 
  -2   6  23       77.97      111.52     21.66 o 
  -4   0  24      638.33      739.83     57.01 o 
  -2   0  24      407.33      367.68     41.74 o 
   0   0  24      199.69      205.46     29.56 o 
  -6   1  24        9.34       12.03     30.75 o 
  -5   1  24       14.57       24.84     29.51 o 
  -4   1  24       20.67      -26.01     28.78 o 
  -3   1  24        0.21       -9.53     20.87 o 
  -2   1  24        1.53      -36.66     25.93 o 
  -1   1  24        4.36       39.81     17.84 o 
   0   1  24        4.33        4.52     13.68 o 
   1   1  24       12.29       38.42     14.06 o 
  -6   2  24       17.86       17.31     31.21 o 
  -5   2  24        0.39      -39.73     32.35 o 
  -4   2  24       60.99       98.61     31.48 o 
  -3   2  24       32.61       56.15     29.40 o 
  -2   2  24       20.62        6.67     27.37 o 
  -1   2  24       16.52       -7.42     31.77 o 
   0   2  24       35.64       46.34     20.87 o 
   1   2  24        8.71      -11.79     32.79 o 
  -5   3  24        0.75      -22.68     30.92 o 
  -4   3  24       38.42       13.28     36.05 o 
  -3   3  24        4.14        4.17     28.12 o 
  -2   3  24        0.00        8.14     32.77 o 
  -1   3  24       15.75       10.94     18.98 o 
   0   3  24      268.68      296.01     27.45 o 
  -4   4  24        0.25        3.72     35.10 o 
  -3   4  24      110.23      105.64     38.29 o 
  -2   4  24       56.02       50.08     18.93 o 
  -1   4  24      143.16      147.69     22.25 o 
  -1   0  25        0.67       -8.57     25.26 o 
  -5   1  25        0.00        4.84     26.84 o 
  -4   1  25      160.10      125.36     36.41 o 
  -3   1  25       23.66        7.71     24.27 o 
  -2   1  25        0.08      -28.23     29.71 o 
  -1   1  25       84.96      103.81     29.76 o 
   0   1  25        0.96       -3.27     25.72 o 
  -4   2  25       11.49       25.02     33.46 o 
  -3   2  25      159.00      238.99     40.04 o 
  -2   2  25        0.01       29.32     26.55 o 
  -1   2  25       57.61       62.17     30.15 o 
  -3   3  25       29.75      -26.38     28.98 o 
  -2   3  25       75.11      126.55     41.84 o 
                                                 
